# Supplementary material for: Analysis of the human Y-chromosome haplogroup Q characterizes ancient population movements in Eurasia and the Americas
Source: BMC Biol. 2019 Jan 24;17:3. doi: 10.1186/s12915-018-0622-4 (PMC6345020; doi:10.1186/s12915-018-0622-4)
Supplement: Supplementary file 3 — Table S2. List of variable positions defining the branches of the tree shown in Fig. 1 and Additional file 5: Figure S2. Branch nomenclature is according to Additional file 5: Figure S2. (XLSX 167 kb) [file 12915_2018_622_MOESM3_ESM.xlsx]

## Sheet: Table S2
Table S2. List of variable positions defining the branches of the tree shown in Figure 1. Branch nomenclature is according to Additional file 5: Fig. S2.
Y-Position (GRCh37/hg19) in the regions considered for the analyses*	Y-Position (GRCh38/hg38)	Tree branch	Reference allele	Alternative allele	Ancestral allele	Derived allele	rs# (dbSNP build 150)	Previous marker name (Karmin et al., 2015)	Karmin alternative name	Previous marker name (Battaglia et al., 2013)	Recurrent in Hgs	Yfull marker	Yfull HG	Ybrowse marker	Ybrowse Hg	Ybrowse Hg ISOGG
2692142	2824101	Q-L275	T	C	T	C	rs780655276	M378_eq	F711_L612					F711,L612	Q-L245,_Q__s	Q1b
2693195	2825154	Q-PV507	C	T	C	T
2696130	2828089	Q-YP910	T	C	T	C						YP910	Q-YP910	YP910	Q-Z780	Q_(not_listed)
2709733	2841692	Q-PV770	C	G	C	G
2710089	2842048	Q-BZ417	C	T	C	T	rs1030162005							BZ417	Q-YP771	Q
2710308	2842267	Q-YP1677_eq	G	T	G	T	rs372821274	M25_eq	L697		G, Q			L697.1,L697.2,L697	G-L140,Q-M25,G-L140	G_(not_listed),not_listed,Q1a1b~
2711244	2843203	Q-PV339	C	T	C	T
2711363	2843322	Q-F16245	G	A	G	A
2713747	2845706	Q-PV557	G	A	G	A	rs371275103
2713850	2845809	Q-L275	A	G	A	G	rs746574347	M378_eq	F713					F713	Q__s	Q1b
2723295	2855254	Q-Z5906	A	C	A	C	rs768657715	B35_eq	Z5906		C, Q			Z5906,Z32422	Q-M3,C	C1b1a2a
2727311	2859270	Q-L472_eq	T	A	T	A	rs532668665	L472_eq	CTS97_M1062					CTS97,V1032,M1062	not_listed,unknown	Q1a,unknown
2730605	2862564	Q-PV618	A	G	A	G
2732902	2864861	Q-PV618	C	G	C	G
2737462	2869421	Q-FGC23992	C	T	C	T	rs373101362	F725	F725		C			AM00848,F725,AMM009	C-RPS4Y711*	C1b1a2b
2737983	2869942	Q-F16245	C	A	C	A
2783922	2915881	Q-PV434	G	T	G	T
2795898	2927857	Q-L713, YP1677_eq	G	C	G	C	rs1013676301	M25_eq				YP777	Q-L715	YP777	Q-L713	Q_(not_listed)
2804149	2936108	Q-F16245	C	T	C	T
2807293	2939252	Q-F16245	G	A	G	A
2810917	2942876	Q-M242	C	A	C	A	rs528736785	M242_eq	F4052_M1063					M1063,V1090,F4052	Q_M242_m,unknown	Q,unknown
2810975	2942934	Q-PV235	G	T	G	T
2812655	2944614	Q-PV770	T	A	T	A
2826722	2958681	Q-PV770	A	C	A	C
2830048	2962007	Q-CTS3307	A	C	A	C
2831133	2963092	Q-PV507	A	G	A	G
2848947	2980906	Q-PV570	G	A	G	A
2851828	2983787	Q-Y12421	A	G	A	G	rs760695627					Y12421	Q-Y12421	Y12421,Z19548	Q-M925*,Q_(not_listed)	Q-M925*,Q_(not_listed)
2868034	2999993	Q-PV434	G	C	G	C
2883035	3014994	Q-PV557	G	T	G	T
2886502	3018461	Q-M120_eq	T	C	T	C	rs778428567	F745						F745	Q_<M120_1	Q1a1a1~
2887156	3019115	Q-M120_eq	C	G	C	G	rs568022901	M346						M346	Q1a3	Q1a2
2888083	3020042	Q-F746	C	G	C	G	rs749034045	F1202_eq	PR4083					NWT01,F746	Q-MEH2,_Q_M120_d	Q1a1a
2889213	3021172	Q-Y13816	G	T	G	T	rs772840656				E			Z5992	E_(not_listed)	E1a2a1b1a
2889760	3021719	Q-M120_eq	C	T	C	T	rs760743632	F745_eq	F750					F750	Q__s	not_listed
2892006	3023965	Q-CTS3307	G	A	G	A
2904464	3036423	Q-PV507	G	T	G	T
2906329	3038288	Q-Y1150_eq	G	T	G	T	rs752402565					YP748	Q-Y1150	YP748	Q-Y1150	Q1b2
6655677	6787636	Q-Y34109_eq	C	T	C	T
6656365	6788324	Q-PV557	G	A	G	A
6669902	6801861	Q-PV570	G	A	G	A
7548900	7680859	HG R	A	G	G	A	rs2078144	M207_eq	F82_M620					V1194	(unk.)_M173?_1,unknown	not_listed,unknown
7555632	7687591	Q-F16245	G	A	G	A
7557440	7689399	Q-YP4500_eq	G	A	G	A	rs773318350					Y28558	Q-Y28557	Y28558	unknown	unknown
7557577	7689536	Q-M120_eq	C	T	C	T	rs766250876	F745_eq						F4710,SK1917	Q-M120	Q,Q1a1a1
7558536	7690495	Q-FGC62745	C	G	C	G	rs1024646251							FGC62745,BY13890	unknown	unknown
7561074	7693033	Q-BZ1716	A	G	A	G	rs1033420909							BZ1716	Q-YP919_below_Q-Z781	Q
7570822	7702781	HG R	G	C	G	C	rs779457097	M173_eq	P294_PF6112					P294,PF6112,FGC13894	R,R1,unknown	R1,unknown
7581499	7713458	Q-Y1150_eq	C	T	C	T	rs769962466					Y1181	Q-Y1150	Y1181	Q-L275	Q1b2
7585499	7717458	Q-Z43826	C	T	C	T
7590162	7722121	Q-PV770	G	A	G	A
7590793	7722752	Q-L245_eq, BZ310	C	T	C	T		M378_eq	FGC1806			Y2123	Q-L245	Y2123,FGC1806	Q-L245,unknown	Q1b1a1
7591385	7723344	Q-PV193	G	T	G	T
7592819	7724778	Q-SA01	G	A	G	A
7595831	7727790	Q-Y805_eq	T	C	T	C	rs750826640	Y805_eq						Z19427	Q_(not_listed)	Q_(not_listed)
7601813	7733772	Q-FGC62745	G	A	G	A
7603298	7735257	Q-PV507	G	A	G	A
7606940	7738899	Q-YP910	G	A	G	A
7613676	7745635	Q-PV618	C	T	C	T
7617055	7749014	Q-PV582	G	A	G	A
7618397	7750356	Q-L713, YP1677_eq	C	A	C	A	rs955809999	M25_eq				YP787	Q-L715	YP787	Q-L712	Q_(not_listed)
7618416	7750375	Q-PV570	G	A	G	A
7619996	7751955	Q-L713, YP1677_eq	T	C	T	C	rs956224347	M25_eq				YP788	Q-L715	YP788	Q-L712	Q_(not_listed)
7637031	7768990	Q-YP910	A	T	A	T
7637764	7769723	Q-FGC23992	C	T	C	T
7639482	7771441	Q-Y4300_eq	T	C	T	C
7640308	7772267	Q-CTS3307	C	T	C	T
7642373	7774332	Q-F16347	T	A	T	A
7642841	7774800	Q-L275	G	C	G	C	rs778138259	M378_eq	Y1043			Y1043	Q-L275	Y1043	Q-L275	Q1b
7644618	7776577	Q-Z43826	C	T	C	T
7644768	7776727	Q-Z43826	G	T	G	T
7647357	7779316	HG R	G	A	G	A	rs7067478	M173_eq	P242_PF6113					PF6113,P242	R,R1	R1
7648403	7780362	Q-Y4300_eq	A	G	A	G
7651821	7783780	Q-PV181	G	A	G	A	rs1050251005
7652482	7784441	Q-L245_eq, BZ310	G	A	G	A								BZ305	Q-L245*	Q
7653668	7785627	Q-YP1102	T	C	T	C		B287_eq				Y11937	Q-YP1102	Y11937	Q-YP1102	Q-YP1102
7667389	7799348	Q-BZ1716	T	C	T	C
7668591	7800550	Q-PV204	C	T	C	T
7671535	7803494	HG R	T	C	C	T	rs35768594	M173_eq	F93_M621_PF6114					M621,F93,PF6114	unknown	unknown
7685480	7817439	Q-PV181	G	T	G	T
7695163	7827122	Q-BZ417	A	G	A	G	rs1018205607							BZ418	Q-YP771	Q
7713719	7845678	Q-M4743	C	A	C	A	rs551318427				E			FGC12206,V1379	E,unknown	E,unknown
7727744	7859703	Q-PV332	G	A	G	A	rs921169756
7741989	7873948	Q-PV339	C	A	C	A	rs925043947
7744721	7876680	Q-PV570	C	G	C	G
7770331	7902290	Q-Z43826	G	A	G	A
7771131	7903090	HG R	G	A	G	A	rs9785717	M173_eq	P238_PF6115					PF6115,P238	R,R1	R1
7772476	7904435	Q-Y4300_eq	C	A	C	A
7773460	7905419	Q-M120_eq	A	G	A	G	rs750110838	F745_eq	F1062					F1062	Q_M120_d	Q1a1a1~
7776968	7908927	Q-CTS3307	T	C	T	C
7781746	7913705	Q-SA02_eq	C	T	C	T
7783107	7915066	Q-F16245	C	A	C	A	rs556053108							F16245
7787319	7919278	Q-YP910	G	A	G	A								BZ2422	Q-YP1111	Q
7790936	7922895	Q-YP910	C	T	C	T
7798923	7930882	Q-PV507	G	T	G	T	rs914132221
7810406	7942365	Q-PV434	T	A	T	A
7831929	7963888	Q-PV339	G	C	G	C	rs943110811
7840832	7972791	Q-L275	T	C	T	C	rs748345157	M378_eq	Y1049			Y1049	Q-L275	Y1049	Q-L275	Q1b
7854145	7986104	Q-L330_eq	A	G	A	G	rs962220864	L330_eq				Y5257	Q-L330	Y5257	Q	Q
7854412	7986371	HG R	G	A	A	G	rs9785868	M173_eq	F102_M625_PF6116					PF6116,M625,F102	unknown	unknown
7858922	7990881	Q-F16347	C	T	C	T	rs770159211							F16347
7868324	8000283	Q-PV507	A	T	A	T
7871119	8003078	Q-BZ15_eq	C	T	C	T								BZ3161	Q_(not_listed)	Q_(not_listed)
7877795	8009754	Q-ZS2211	G	A	G	A
7881856	8013815	Q-L275	A	C	A	C	rs764351683	M378_eq	Y1050			Y1050	Q-L275	Y1050	Q-L275	Q1b
7884671	8016630	Q-PV332	A	T	A	T
7892644	8024603	Q-F16245	G	A	G	A
7894242	8026201	Q-BZ1716	C	A	C	A	rs963206479							BZ1720	Q-YP919_below_Q-Z781	Q
7900883	8032842	HG R	A	C	C	A	rs67494109	P297_eq				Y108		V1501,E117,Z8135,SK2062	R1b-M343,unknown	R1b1a
7935432	8067391	Q-L527_eq	T	C	T	C	rs981854957					Y4799	Q-L527	FGC6874,Y4799	Q1a-L527,Q	Q,Q1a2b1_(not_listed)
7948701	8080660	HG R	T	G	G	T	rs6655920	M343_eq	PF6246					PF6246	unknown	R1b1
7952263	8084222	Q-M378	C	T	C	T	rs1013620437	M378_eq	FGC1809			Y2050	Q-M378	Y2050,GT44019,FGC1809	Q-M378,unknown	Q1b1
7983379	8115338	Q-Y4300_eq	C	A	C	A						Y4288	Q-Y4300	Y4288,FGC8426	L341.2,unknown	Q,unknown
7997585	8129544	Q-PV179	C	T	C	T					R	Y24021	R-Y15639
8009319	8141278	Q-L527_eq	A	C	A	C	rs1011740516					Y4832	Q-L527	Y4832,FGC6875	Q1a-L527,Q	Q,Q1a2b1_(not_listed)
8020954	8152913	Q-L527_eq	G	A	G	A	rs935941734					Y4833	Q-L527	FGC6876,Y4833	Q1a-L527,Q	Q,Q1a2b1_(not_listed)
8025349	8157308	Q-L275	G	T	G	T	rs749308629	M378_eq	F1082					F1082	Q__s	Q1b
8026509	8158468	Q-PH1501	A	G	A	G
8027383	8159342	Q-BZ417	T	C	T	C								BZ180	Q-YP771	Q
8031022	8162981	Q-BZ1287	A	T	A	T								BZ1287	Q-Y12421	Q
8031478	8163437	Q-Y780_eq	A	C	A	C	rs776166748	Y805_eq						Z19356	Q_(not_listed)	Q_(not_listed)
8033738	8165697	Q-PV332	G	A	G	A
8035804	8167763	Q-PV204	A	C	A	C
8038091	8170050	Q-PV759	A	G	A	G
8039511	8171470	Q-L275	G	A	G	A	rs754699667	M378_eq	F108		O, Q			F108	O3,_Q_F11,_#1_1	Q1b
8047128	8179087	Q-YP910	G	A	G	A
8050994	8182953	HG R	G	C	G	C	rs9786915	M207_eq	P229_PF6019					PF6019,P229	R,R	R
8059033	8190992	Q-M4743	A	C	A	C	rs59220707	M2_eq	M4743		E, J1			V1594,M4743	E,J1-FGC7393	E,J1_(not_listed)
8059584	8191543	Q-PV618	C	A	C	A
8068391	8200350	Q-PV434	C	G	C	G	rs981296291
8081370	8213329	Q-PV741	T	C	T	C
8086928	8218887	Q-L330_eq	G	C	G	C	rs925640669	L330_eq				Y5234	Q-L330	Y5234	Q	Q
8087573	8219532	Q-F1096	A	T	A	T	rs764563363	F1096						F1096	Q1a	Q1a1
8090506	8222465	Q-M25, L712_eq	C	A	C	A	rs747603930	M25_eq				Y3875	Q-M25	Y3875	Q	Q
8098860	8230819	Q-F16347	A	G	A	G					G			GG169	G1-GG162	G1a2a
8106255	8238214	Q-BZ1287	G	A	G	A								BZ1288	Q-Y12421	Q
8120026	8251985	Q-PV507	C	T	C	T
8120979	8252938	Q-YP910	C	A	C	A
8126070	8258029	Q-Y4300_eq	C	A	C	A
8130092	8262051	Q-PV181	A	G	A	G
8131216	8263175	Q-PV235	G	C	G	C
8131242	8263201	Q-M346	C	T	C	T	rs577291712	M346_eq	M966					M966,V1643	unknown	unknown
8135244	8267203	Q-ZS2211	A	G	A	G
8145009	8276968	Q-BZ1716	G	A	G	A	rs922811033							BZ1721	Q-YP919_below_Q-Z781	Q
8145108	8277067	Q-Z5911_eq	G	A	G	A	rs771979818
8148869	8280828	Q-M346	G	A	G	A	rs34703625	M346_eq	L56_S324					S324,L56	Q1a3	Q1a2
8149348	8281307	HG R	A	G	A	G	rs9786882	M269_eq	L265_PF6431					PF6431,L265	R,R-L23	R1b1a1a2
8150211	8282170	Q-YP910	C	T	C	T	rs907365968				R	Y17446	R-Y17446	Y17446	R1b-DF27	R1b
8154930	8286889	Q-PV759	G	C	G	C
8173019	8304978	Q-PV507	A	G	A	G
8184383	8316342	Q-L330_eq	C	T	C	T	rs888113930	L330_eq			O	Y5259	Q-L330,O-K3	Y5259	Q	Q
8194310	8326269	HG R	C	A	C	A	rs9786671	M269_eq	PF6432					V1699,PF6432	R,R1b	R1b1a1a2
8194927	8326886	Q-FGC23992	A	G	A	G
8196504	8328463	Q-YP910	C	T	C	T
8203056	8335015	Q-PV423	C	T	C	T	rs945549117
8203194	8335153	Q-Z5912_eq	A	C	A	C	rs764629455							Z35909	Q	Q
8211776	8343735	Q-M4743	C	T	C	T
8219098	8351057	Q-L275	A	G	A	G	rs765030501	M378_eq	F1126					F1126	Q__s	Q1b
8223782	8355741	Q-B143_eq	T	G	T	G		B147_eq
8232503	8364462	Q-PV796	T	C	T	C
8233186	8365145	HG R	C	T	C	T	rs9786207	M269_eq	PF6097					PF6097	R-L23,R1b	R1b1a1a2
8235033	8366992	Q-L54_eq	C	G	C	G	rs34549365	L53_eq	L213					L213,SA23	Q1a3a,Q-M3	Q,Q1a2a
8245734	8377693	Q-YP919_eq	T	G	T	G	rs1021434867					YP923	Q-YP919	FGC12212,YP923	Q-Z780,unknown	Q_(not_listed),unknown
8256087	8388046	Q-L527_eq	C	T	C	T	rs950236839					Y4803	Q-L527	Y4803,FGC6878	Q1a-L527,Q	Q,Q1a2b1_(not_listed)
8264064	8396023	Q-M4743	G	A	G	A	rs929890327							FGC12213	unknown	unknown
8272164	8404123	Q-M25, L712_eq	G	T	G	T	rs779827503	M25_eq				Y3929	Q-M25	Y3929,F4756	Q,Q1a1b	Q
8289688	8421647	Q-CTS3307	T	C	T	C
8292525	8424484	Q-F16347	G	C	G	C
8297991	8429950	Q-Y805_eq	G	C	G	C	rs762203094	Y805_eq						Z19375	Q_(not_listed)	Q_(not_listed)
8299266	8431225	Q-PV339	C	T	C	T
8304403	8436362	Q-PV181	C	A	C	A
8312000	8443959	Q-Y13816	T	C	T	C
8317883	8449842	Q-YP1102	G	A	G	A		B287_eq				Y11943	Q-YP1102	Y11943	Q-YP1102	Q-YP1102
8318892	8450851	Q-YP1102	T	A	T	A	rs199745908	B287_eq				Y11948	Q-YP1102	Y11948	Q-YP1102	Q-YP1102
8321342	8453301	Q-PV339	G	A	G	A
8333027	8464986	Q-F16245	A	G	A	G
8334726	8466685	Q-Y1150_eq	T	C	T	C	rs750119422					Y1186	Q-Y1150	Y1186	Q-L275	Q1b2
8342622	8474581	Q-CTS3307	G	T	G	T
8351261	8483220	Q-F16347	A	G	A	G
8352523	8484482	Q-BZ15_eq	G	T	G	T								BZ3162	Q_(not_listed)	Q_(not_listed)
8353550	8485509	Q-PV332	T	C	T	C	rs900311023
8355252	8487211	Q-PV332	C	T	C	T	rs987657313
8362669	8494628	Q-M346	T	C	T	C	rs545355784	M346_eq	M1076_Z798					M1076,V1836	unknown	unknown
8372171	8504130	Q-S116_eq	G	A	G	A	rs578137981							M12104	R1b-P312	R1b1a2a1a2
8373421	8505380	Q-PV434	C	A	C	A		B233_eq
8377847	8509806	Q-PV235	G	T	G	T
8381640	8513599	Q-YP910	C	T	C	T
8389320	8521279	Q-L527_eq	A	G	A	G	rs903753985							F1161	Q__s	Q1a2b~
8391722	8523681	Q-M4743	T	C	T	C								BZ1037,FGC12214	Q-YP919_under_Q-Z781,unknown	Q,unknown
8400236	8532195	Q-F16245	T	A	T	A
8400241	8532200	Q-F16245	G	T	G	T
8400250	8532209	Q-F16245	T	C	T	C
8402361	8534320	Q-PV235	C	T	C	T
8402540	8534499	Q-YP910	C	T	C	T								BZ2426	Q-YP1111	Q
8403103	8535062	Q-L713, YP1677_eq	C	T	C	T		M25_eq				YP792	Q-L715	YP792	Q-L712	Q_(not_listed)
8408271	8540230	Q-PV582	A	T	A	T
8415880	8547839	Q-YP910	G	A	G	A
8418894	8550853	Q-B143_eq	G	C	G	C		B143_eq						Z36013	Q	Q
8421842	8553801	Q-PV770	G	A	G	A
8421963	8553922	Q-BZ1716	G	A	G	A	rs1024777880
8424281	8556240	Q-PV172	G	A	G	A	rs933471867
8428212	8560171	Q-PV434	C	T	C	T	rs1039566909
8430343	8562302	Q-PV507	A	G	A	G
8430635	8562594	Q-S116_eq	G	A	G	A	rs573126510							M12105	R1b-P312	R1b1a2a1a2
8433027	8564986	Q-Z5908_eq	C	T	C	T	rs761126369	B48						B48,Z19294	Q1a-M848,Q_(not_listed)	Q1a2a1a1a11,Q_(not_listed)
8438421	8570380	Q-F746	A	T	A	T	rs781737794	F1202						F1202	Q_M120_d	Q1a1a1~
8439186	8571145	Q-PV434	A	G	A	G
8439542	8571501	HG R	A	G	G	A	rs67541529	M343_eq	PF6250					V1980	R	R1b1
8440399	8572358	Q-L275	T	C	T	C	rs764984683	M378_eq	F1205					F1205	Q__s	Q1b
8440755	8572714	Q-FGC23992	C	T	C	T
8444030	8575989	Q-B143_eq	G	A	G	A		B143_eq						Z36014	Q	Q
8445140	8577099	Q-Z5912_eq	G	T	G	T	rs747056682							Z19339	Q_(not_listed)	Q_(not_listed)
8446770	8578729	Q-PV235	C	T	C	T
8447458	8579417	Q-PV339	G	C	G	C
8447610	8579569	Q-Z35504	G	T	G	T		B43_eq	Z35504					Z35504	Q	Q
8449247	8581206	Q-PV191	G	A	G	A	rs766611510
8450071	8582030	Q-F16245	C	T	C	T
8451013	8582972	Q-M378	G	A	G	A	rs868759581	M378_eq	F1213					F1213	Q__s	Q1b1
8451251	8583210	Q-PV770	C	T	C	T
8454150	8586109	Q-F1096	A	C	A	C	rs771283783	F1096_eq	F1215					F1215	Q_M120_d	Q1a1
8455568	8587527	Q-F16347	C	A	C	A								BZ1795	Q-CTS2731	Q
8456357	8588316	Q-FGC23992	C	A	C	A
8456775	8588734	Q-B143_eq	G	C	G	C		B147_eq				YP6121		YP6121	unknown	unknown
8459617	8591576	Q-F16245	G	A	G	A
8459787	8591746	Q-F20181	C	G	C	G
8464467	8596426	Q-PV770	C	G	C	G
8468372	8600331	Q-FGC23992	C	G	C	G
8471430	8603389	Q-FGC23992	G	A	G	A								FGC23992	unknown	unknown
8471627	8603586	Q-PV759	G	T	G	T
8479245	8611204	Q-M242	A	G	A	G	rs34067396	M242_eq	F1237_M1077					M1077.1,M1077,M1077.2,V2083.2,V2083,V2083.1,F1237	Q_M242_1,Q,R,unknown	Q,Q_(Investigation),R,unknown
8482023	8613982	Q-PV796	C	G	C	G
8483906	8615865	Q-Z19325	G	C	G	C	rs748474382							Z19325	Q_(not_listed)	Q_(not_listed)
8484412	8616371	Q-PV332	G	A	G	A	rs574704658	M2728_eq			E, I, R			S11542.1,V2110.1,S11542,V2110.2,S11542.2,V2110	E1b1b-M293*_(xP72),I,not_listed,R	E1b1b,I,not_listed,R
8484664	8616623	Q-YP910	C	T	C	T
8491335	8623294	Q-F1096	T	G	T	G	rs778475404	F1096_eq	F1251					F1251	Q_M120_d	Q1a1
8493022	8624981	Q-M346	G	A	G	A	rs549247397	M346_eq	F1254_M1079					F1254,M1079,V2131	Q__s,unknown	not_listed,unknown
8493855	8625814	Q-L713, YP1677_eq	A	G	A	G	rs948799337	M25_eq				YP1681	Q-YP1677	YP1681	Q	Q
8496290	8628249	Q-PV744	G	A	G	A
8498193	8630152	Q-PV557	G	A	G	A	rs568392745				E			V2140	E1b1b-V13	E1b1b
8499187	8631146	Q-Y4300_eq	A	G	A	G
8499414	8631373	Q-BZ15_eq	G	A	G	A								BZ3163	Q_(not_listed)	Q_(not_listed)
8499902	8631861	Q-YP910	C	T	C	T								BZ2427	Q-YP1111	Q
8501147	8633106	Q-YP4500_eq	G	A	G	A	rs749739929					YP4495	Q-YP4500	YP4495	Q1b-Y1144	Q1b_(not_listed)
8502236	8634195	HG R	G	A	G	A	rs9786140	M412	L51_PF6536_S167					M412,S167,PF6536,L51	R,R,R1b1a2a1a,R-L51	R,R1b1a1a2a1
8502476	8634435	Q-M4743	G	A	G	A	rs767145819					YP1073	Q-YP921	FGC12198,YP1073,SK1993	Q-Z780,unknown	Q1a2a1b1,Q_(not_listed),unknown
8508448	8640407	Q-S116_eq	A	T	A	T	rs571726291							M12107	R1b-P312	R1b1a2a1a2
8509503	8641462	Q-CTS3307	T	A	T	A
8510540	8642499	Q-Z780	C	T	C	T	rs561417955							M971,Z780	Q-M3,unknown	Q1a2a1b
8520515	8652474	Q-FGC23992	C	A	C	A
8522634	8654593	Q-F16245	G	A	G	A
8525557	8657516	Q-L527_eq	C	T	C	T
8527893	8659852	Q-PV770	C	T	C	T
8528629	8660588	Q-L713, YP1677_eq	A	C	A	C		M25_eq				YP794	Q-L715	YP794	Q-L712	Q_(not_listed)
8530564	8662523	Q-L275	C	A	C	A	rs780551375	M378_eq	F1280					F1280	Q__s	Q1b
8532974	8664933	Q-L527_eq	T	A	T	A	rs1043389264					Y4804	Q-L527	Y4804,FGC6881	Q1a-L527,Q	Q,Q1a2b1_(not_listed)
8533214	8665173	Q-PV423	C	G	C	G	rs952029757
8535681	8667640	Q-F16347	G	T	G	T
8539880	8671839	Q-Z19325	G	T	G	T	rs752721642							Z19326	Q_(not_listed)	Q_(not_listed)
8541144	8673103	Q-Z21_eq	C	T	C	T	rs536336690							V2210	unknown	unknown
8541982	8673941	Q-PV741	C	T	C	T
8543450	8675409	Q-M242	T	C	T	C	rs556031364	M242_eq	F1293_M1080					V2215,M1080,F1293	Q_M242_m,unknown	Q
8544978	8676937	Q-CTS3307	A	C	A	C
8545119	8677078	Q-M25, L712_eq	G	A	G	A	rs772710980	M25_eq				Y3912	Q-L712	FGC8831,SK1930,F4775,Y3912	Q,Q1a1b,Q-M25,unknown	Q,Q1a1b1a,unknown
8546150	8678109	Q-PV770	G	A	G	A
8547406	8679365	Q-F746	A	C	A	C	rs760829980	F1202_eq	F1298					F1298	Q_M120_d	Q1a1a1~
8548403	8680362	Q-L330_eq	C	A	C	A	rs1037561061	L330_eq				Y5235	Q-L330	SK1943,Y5235	Q,Q-L54	Q,Q1a2a1a*
8549844	8681803	Q-ZS2211	G	T	G	T
8550111	8682070	Q-YP1102	G	A	G	A	rs1515817	B287_eq				YP1102	Q-YP1102	Z35941,YP1102,SK1944	Q,Q-L330,Q-L54	Q,Q1a2a1a*,Q_(not_listed)
8550727	8682686	Q-L527_eq	A	T	A	T
8554290	8686249	Q-F746	A	G	A	G	rs747459684	F1202_eq	F1303					F1303	Q_M120_d	Q1a1a1~
8557159	8689118	Q-PV423	C	T	C	T	rs755381585
8557184	8689143	Q-PV570	C	T	C	T
8558505	8690464	HG R	C	T	T	C	rs9306849	M207_eq	F154_M636					PF6021,V2252	(unk.)_M173?_1,unknown	not_listed,unknown
8558847	8690806	Q-BZ1716	G	C	G	C	rs975716520							BZ1021	Q-YP919_under_Q-Z781	Q
8560727	8692686	Q-PV759	C	A	C	A
8561226	8693185	Q-PV204	A	C	A	C
8563327	8695286	Q-FGC23992	C	T	C	T
8563643	8695602	Q-F16245	G	A	G	A
8563895	8695854	Q-Y4300_eq	C	T	C	T
8568396	8700355	Q-PV172	T	C	T	C
8569934	8701893	Q-PV181	C	G	C	G
8575064	8707023	Q-FGC62745	A	G	A	G
8578330	8710289	Q-PV570	C	A	C	A
8578337	8710296	Q-PV570	T	A	T	A
8586061	8718020	Q-F16347	G	A	G	A								BZ1798	Q-CTS2731	Q
8587429	8719388	Q-PV618	T	G	T	G
8588658	8720617	Q-PV181	C	A	C	A
8591032	8722991	Q-Z43826	G	T	G	T
8591059	8723018	Q-CTS4000_eq	A	G	A	G	rs747990559	B35_eq						Z19466	Q_(not_listed)	Q_(not_listed)
8592765	8724724	Q-Z5910_eq	A	G	A	G	rs764453070	B49_eq	Z19321					Z19321	Q_(not_listed)	Q_(not_listed)
8597111	8729070	Q-Z43826	G	T	G	T
8599262	8731221	Q-Z43826	G	A	G	A
8599321	8731280	Q-L275	A	T	A	T	rs768040320	M378_eq	F1337					F1337	Q__s	Q1b
8604771	8736730	Q-M25, L712_eq	C	A	C	A	rs974183677	M25_eq				YP795	Q-L712	YP795,F4780	Q1a1b,Q-L712	Q,Q_(not_listed)
8611256	8743215	Q-Y13816	G	C	G	C
8611330	8743289	Q-M378	T	A	T	A	rs889068434	M378_eq	F1349					F1349	Q__s	Q1b1
8612578	8744537	Q-B43_eq	C	G	C	G		B43_eq	Z35506					Z35506	Q	Q
8614513	8746472	Q-L245_eq, BZ310	C	G	C	G	rs966627187	M378_eq	FGC1811			Y2124	Q-L245	Y2124,FGC1811	Q-L245,unknown	Q1b1a1
8615210	8747169	Q-PV339	C	T	C	T
8622068	8754027	Q-B143_eq	A	G	A	G		B143_eq				YP1473	Q-YP1500	Z36015,YP1473	Q	Q
8624040	8755999	Q-BZ15_eq	C	T	C	T								BZ3165	Q_(not_listed)	Q_(not_listed)
8625252	8757211	Q-PV332	C	T	C	T	rs935434632
8626578	8758537	Q-PV570	A	T	A	T
8631247	8763206	Q-F746	A	G	A	G	rs751216577	F1202_eq	F1362					F1362	Q__s	not_listed
8633545	8765504	HG R	T	C	T	C	rs3853052	M173_eq	P245_PF6117					P245,PF6117	R,R1	R1
8634949	8766908	Q-YP910	G	A	G	A
8636108	8768067	Q-F16347	C	T	C	T
8641324	8773283	Q-YP910	A	G	A	G								BZ2428	Q-YP1111	Q
8642091	8774050	Q-Y13816	C	T	C	T
8642911	8774870	Q-Z781	C	T	C	T	rs776134699							Z781	Q-L53	Q1a2a2~
8645865	8777824	Q-ZS2211	C	T	C	T
8650279	8782238	Q-CTS3307	A	G	A	G
8651078	8783037	Q-PV770	C	T	C	T
8651494	8783453	Q-BZ15_eq	C	A	C	A								BZ3168	Q_(not_listed)	Q_(not_listed)
8653872	8785831	Q-FGC23992	G	A	G	A
8657202	8789161	Q-L527_eq	C	T	C	T	rs956808514					Y4836	Q-L527	Y4836,FGC6882	Q1a-L527,Q	Q,Q1a2b1_(not_listed)
8657351	8789310	Q-CTS2731_eq	G	A	G	A	rs757920635					YP4716	Q-CTS2731	YP4716	unknown	unknown
8680843	8812802	Q-CTS3307	C	T	C	T	rs1029079418
8681004	8812963	Q-M378	T	C	T	C	rs912157407	M378_eq	FGC1812			Y2052	Q-M378	GT44022,FGC1812,Y2052	Q-M378,unknown	Q1b1
8682184	8814143	Q-M378	C	T	C	T	rs988417322	M378_eq	FGC1813			Y2053	Q-M378	GT44023,FGC1813,Y2053	Q-M378,unknown	Q1b1
8683846	8815805	Q-F16245	G	C	G	C
8689169	8821128	Q-YP910	C	T	C	T
8691528	8823487	Q-BZ417	G	C	G	C
8702032	8833991	Q-ZS2211	A	T	A	T
8705261	8837220	Q-BZ15_eq	C	A	C	A	rs954667746							BZ386	Q-M378*	Q
8708580	8840539	Q-PV434	T	C	T	C
8710545	8842504	Q-B143_eq	A	G	A	G		B147_eq				YP6124		YP6124	unknown	unknown
8719346	8851305	Q-PV707	A	C	A	C
8723064	8855023	Q-BZ417	T	A	T	A	rs1012340939							BZ184	Q-YP771	Q
14637061	12525130	Q-F16245	T	G	T	G
14637352	12525421	HG R	T	C	T	C	rs74939848	L754_eq	CTS3063					CTS3063,V2515,F1811	AprroxR,R1b*,unknown	R1,R1b1a
14638092	12526161	Q-L527_eq	G	A	G	A	rs1013715971					Y2688	Q-L527	Y2688,FGC6917	Q1a-L527,Q-L940	Q1a2b1_(not_listed),Q1a2b_(not_listed)
14641193	12529262	HG R	C	T	C	T	rs13304168	L11_eq	L52_PF6541					L52,PF6541	R,R1b1a2a1a1	R1b1a1a2a1a
14642524	12530593	Q-FGC23992	G	A	G	A
14643555	12531624	Q-PV339	G	A	G	A					R	Y9428	R-Y9087	FGC23350,Y9428	R-Y9087,unknown	R-Y9087,unknown
14649578	12537643	Q-PV434	G	A	G	A
14653781	12541846	Q-PV582	G	T	G	T
14655740	12543805	Q-B143_eq	A	C	A	C		B147_eq
14656353	12544418	Q-BZ15_eq	C	T	C	T								BZ3171	Q_(not_listed)	Q_(not_listed)
14656738	12544803	Q-M25, L712_eq	G	A	G	A	rs761054394	M25_eq						S16261.2,F4960,FGC848,S16261	not_listed,Q,Q1a1b,unknown	not_listed,Q,unknown
14657239	12545304	Q-L527_eq	T	A	T	A	rs1006404028					Y2640	Q-L527	Y2640,FGC6918	Q1a-L527,Q-L940	Q1a2b1_(not_listed),Q1a2b_(not_listed)
14665778	12553844	Q-ZS2211	T	G	T	G
14706731	12594797	Q-Y1150_eq	G	A	G	A	rs761798139				R	Y1208	R-Z39400,Q-Y1150	Z39393,Y1208	Q-L275,R1b-DF19	Q1b2,R1b
14746296	12634365	Q-M242	T	C	T	C	rs576100564	M242_eq	F1829_M992_Z801					Z801,M992,V2569,F1829	Q-L54,_Q_M242_1,unknown	Q,unknown
14747132	12635201	Q-YP910	C	T	C	T
14750385	12638454	Q-M346	C	T	C	T	rs564926282	M346_eq	CTS3227_M1101					CTS3227,M1101,V2572	not_listed,unknown	not_listed,unknown
14750668	12638737	HG R	C	A	A	C	rs9786223	M207_eq	CTS3229_M672_PF6036_YSC0001265					PF6036,CTS3229,YSC0001265,M672	unknown	unknown
14753125	12641194	Q-CTS3307	A	G	A	G
14762032	12650101	Q-BZ15_eq	C	T	C	T								BZ3172	Q_(not_listed)	Q_(not_listed)
14767644	12655713	Q-M346	C	G	C	G	rs547772830	M346_eq	CTS3248_M1102					M1102,CTS3248,V2582	not_listed,unknown	not_listed,unknown
14770511	12658580	Q-M120_eq	A	G	A	G	rs759628238	F745_eq	F1830					F1830	Q_M120_d	Q1a1a1~
14776615	12664684	Q-M378	A	T	A	T	rs775025503	M378_eq	F1836					F1836	Q__s	Q1b1
14777302	12665371	Q-F16245	A	G	A	G
14784446	12672516	Q-L713, YP1677_eq	T	C	T	C	rs1035555878	M25_eq						BY15898
14791432	12679503	Q-M378	G	A	G	A	rs752538946	M378_eq	F1839					F1839	Q__s	Q1b1
14792841	12680912	Q-L275	G	A	G	A	rs772360360	M378_eq	Y1071			Y1071	Q-L275	Y1071	Q-L275	Q1b
14801766	12689837	Q-PV759	A	G	A	G
14801773	12689844	Q-PV796	C	G	C	G
14805142	12693213	Q-F20181	A	G	A	G
14820203	12708270	Q-CTS3307	G	A	G	A	rs747659205							CTS3307	not_listed	not_listed
14830200	12718267	Q-M120_eq	G	A	G	A	rs752812737	F745_eq	F1843					F1843	Q_M120_d	Q1a1a1~
14831554	12719621	Q-ZS2211	G	A	G	A
14846080	12734146	Q-FGC23992	C	T	C	T
14846108	12734174	Q-BZ15_eq	A	T	A	T								BZ3173	Q_(not_listed)	Q_(not_listed)
14849480	12737546	Q-L330_eq	A	G	A	G	rs909484421	L330_eq				Y5239	Q-L330	Y5239	Q	Q
14870505	12758575	Q-Z21_eq	G	T	G	T	rs561380327							S16496,V2647	not_listed,unknown	not_listed,unknown
14871971	12760041	Q-BZ1287	A	G	A	G
14874303	12762373	Q-Z35504	C	T	C	T		B43_eq	Z35520					Z35520	Q	Q
14874704	12762774	Q-CTS3307	C	T	C	T
14875563	12763633	Q-BZ417	A	G	A	G								BZ309	Q-YP771	Q
14876326	12764396	Q-B143_eq	G	T	G	T		B147_eq
14885006	12773072	Q-F16245	T	G	T	G
14886832	12774898	Q-PV434	C	T	C	T
14887499	12775565	Q-PV618	A	T	A	T
14889974	12778040	Q-M378	C	T	C	T	rs34601266	M378_eq	L215_Page82_PAGES00082					Page82,PAGES00082,L215,S325	Q,Q1b	Q,Q1b1
14891157	12779223	Q-Y805_eq	T	A	T	A	rs780858319	Y805_eq	Y820			Y820	Q-Y805	Y820	Q-M3	not_listed
14892408	12780474	Q-PH1501	C	T	C	T	rs762876365							PH1501	not_listed	not_listed
14896857	12784923	Q-YP910	G	A	G	A
14899209	12787276	Q-Y805_eq	G	A	G	A	rs781269315	Y805_eq						Z19395	Q_(not_listed)	Q_(not_listed)
14899742	12787809	Q-L275	G	A	G	A	rs765502567	M378_eq	F1858					F1858	Q__s	Q1b
14911447	12799514	Q-FGC23992	G	A	G	A
14912628	12800695	Q-PV770	C	T	C	T
14914422	12802489	Q-PV172	T	C	T	C
14915486	12803553	Q-F16245	A	G	A	G
14918337	12806404	Q-Z43826	G	C	G	C
14932787	12820852	Q-CTS4000_eq	A	G	A	G	rs780127572	B35_eq						Z19479	Q_(not_listed)	Q_(not_listed)
14942174	12830248	Q-Z43826	G	C	G	C
14944924	12832998	Q-F16347	G	A	G	A								BZ1808	Q-CTS2731	Q
14949785	12837859	Q-Y34109_eq	C	G	C	G						Y34114	Q-Y34109	Y34114
14954048	12842122	Q-L527_eq	G	A	G	A	rs763294135							F1872	Q__s	Q1a2b~
14956117	12844192	HG R	C	A	C	A	rs35108305							V2713,CTS3475,PF6456	R,not_listed,unknown	not_listed,unknown
14957239	12845314	Q-YP4500_eq	A	G	A	G	rs771290675					YP4497	Q-YP4500	YP4497	Q1b-Y1144	Q1b_(not_listed)
14966714	12854789	Q-L275	C	G	C	G	rs778172213	M378_eq	F1875					F1875	Q__s	Q1b
14967916	12855991	Q-PV193	T	C	T	C
14969638	12857713	Q-F16245	T	C	T	C
14969714	12857789	Q-PV770	C	T	C	T
14970650	12858725	Q-F16347	T	G	T	G								BZ1809	Q-CTS2731	Q
14972037	12860112	Q-Y1150_eq	G	C	G	C	rs766117810					Y1209	Q-Y1150	Y1209	Q-L275	Q1b2
14983231	12871299	Q-Y4300_eq	T	C	T	C
14988269	12876335	Q-PV507	G	A	G	A
14993060	12881145	Q-PV741	A	C	A	C
14999556	12887641	Q-BZ417	C	A	C	A
15015981	12904070	Q-CTS3307	G	A	G	A
15018582	12906671	Q-M242	C	T	C	T	rs8179021	M242	M242	M242				M242	Q	Q
15020121	12908210	Q-PV618	C	A	C	A
15024464	12912552	Q-F16347	T	G	T	G
15026424	12914512	HG R	A	C	A	C	rs2032624	M173	M173_P241_Page29_PAGES00029_PF6126					PF6126,M173,PAGES00029,P241,Page29	R,R,R1	R,R1
15027507	12915595	Q-M378	A	G	A	G	rs72625304	M378	M378_Page100_PAGES00100					PAGES00100,M378,Page100	Q,Q1b	Q,Q1b1
15029812	12917900	Q-BZ15_eq	G	A	G	A								BZ3175	Q_(not_listed)	Q_(not_listed)
15030650	12918738	Q-M120_eq	C	A	C	A	rs3212294	F745_eq	M265_N14					M265,N14	not_listed,Q1a1	Q1a1a1
15031228	12919316	Q-L713, YP1677_eq	A	G	A	G	rs931811818	M25_eq	L713					L713	Q-M25	Q1a1b1a
15033712	12921800	Q-M346	C	T	C	T	rs35176934	M346_eq	F3773_L474					L474,F3773	Q-M346,_Q__1	Q1a2
15033883	12921971	Q-PV570	C	T	C	T
15039734	12927824	Q-PV744	T	C	T	C
15046018	12934108	Q-PH1501	C	T	C	T
15047286	12935376	Q-B143_eq	G	C	G	C		B147_eq
15059682	12947774	Q-F16245	C	T	C	T
15062461	12950553	Q-Y13816	T	A	T	A
15062719	12950811	Q-M120_eq	G	C	G	C	rs770510053	F745_eq	F1907					F1907	Q_<=M120_d	not_listed
15072936	12961026	Q-Z781	T	C	T	C	rs768333240							Z786	Q-L53	Q1a2a2~
15077751	12965841	Q-M120_eq	T	C	T	C	rs746150661	F745_eq	F1908					F1908	Q_M120_1	Q1a1a1~
15084165	12972255	Q-Y1150_eq	G	A	G	A	rs766991521							Z19130	Q_(not_listed)	Q_(not_listed)
15096944	12993941	Q-Y780_eq	G	C	G	C		Y805_eq							Q_(not_listed)	Q_(not_listed)
15105853	non c'è più	Q-PV770	G	C	G	C
15143910	13031997	Q-F16245	C	T	C	T
15165545	13053631	Q-PV618	G	T	G	T
15174046	13062132	Q-CTS3307	G	C	G	C
15191918	13080004	Q-PV434	G	A	G	A
15192827	13080913	Q-F16347	A	G	A	G
15193043	13081129	Q-PV332	G	A	G	A	rs973860128
15209447	13097533	Q-F16245	A	G	A	G
15210487	13098573	Q-F16347	T	C	T	C								BZ1810	Q-CTS2731	Q
15236463	13124549	Q-PV434	T	C	T	C
15250430	13138516	Q-FGC23992	T	C	T	C
15251296	13139382	Q-BZ417	C	T	C	T
15253292	13141378	Q-B43_eq	G	A	G	A		B43_eq						Z35522	Q	Q
15257564	13145648	Q-Y780_eq	A	G	A	G	rs764393472	Y805_eq	Y785			Y785	Q-Y780	Y785	Q-M3	not_listed
15265941	13154030	Q-L275	A	T	A	T	rs776173032	M378_eq	F1924					F1924	Q__s	Q1b
15266638	13154727	Q-Z5908_eq	T	C	T	C	rs753595044	B48_eq						BZ1678,Z19302	Q_(not_listed)	Q_(not_listed)
15271772	13159861	Q-PV770	C	T	C	T
15277315	13165404	Q-F16245	C	T	C	T
15315547	13203653	Q-Y1150_eq	C	G	C	G	rs765858211					Y1211	Q-Y1150	Y1211	Q-L275	Q1b2
15321020	13209138	Q-CTS3307	A	C	A	C
15321257	13209375	Q-CTS3307	G	T	G	T
15337139	13225257	Q-F16245	C	T	C	T
15355620	13243739	Q-PV179	C	T	C	T
15418465	13306585	Q-Y12421	G	A	G	A	rs763478225					Y12431	Q-Y12421	Y12431,Z19620	Q-M925*,Q_(not_listed)	Q-M925*,Q_(not_listed)
15421761	13309881	Q-Z43826	C	T	C	T
15427127	13315247	Q-BZ15_eq	G	C	G	C
15434480	13322600	Q-F16245	G	A	G	A
15436000	13324120	Q-SA02_eq	T	C	T	C
15440464	13328584	Q-Z43826	T	G	T	G
15471898	13360018	Q-PV770	C	T	C	T
15473252	13361372	Q-YP910	G	C	G	C
15476170	13364290	Q-Z5908_eq	C	T	C	T	rs778653628	B48_eq						BZ2869,Z19303	Q_(not_listed)	Q_(not_listed)
15479298	13367418	Q-FGC23992	A	T	A	T
15486346	13374466	Q-YP919_eq	T	C	T	C	rs937369583					YP926	Q-YP919	YP926,FGC12236	Q-Z780,unknown	Q_(not_listed),unknown
15510064	13398184	HG R	G	T	T	G	rs59779827	L754_eq	CTS4244_PF6257_YSC0001279					V2997	R,AprroxR	R1b1a
15517699	13405819	Q-CTS4000_eq	G	A	G	A	rs778893579	B35_eq						Z19482	Q_(not_listed)	Q_(not_listed)
15520934	13409054	Q-M120_eq	C	G	C	G	rs767179729	F745_eq	F1966					F1966	Q_M120_d	Q1a1a1~
15521110	13409230	Q-M378	T	C	T	C	rs779730522	M378_eq	FGC1838			Y2067	Q-F1213	GT44032,Y2067,FGC1838	Q-M378,unknown	Q1b1
15521146	13409266	Q-PV172	A	G	A	G
15523237	13411357	Q-PV744	A	T	A	T
15524444	13412564	Q-ZS2211	T	C	T	C
15528042	13416162	Q-PV235	C	T	C	T
15537082	13425202	Q-M4743	T	C	T	C	rs989721240
15555880	13444000	Q-Y1150_eq	G	A	G	A	rs749646553					Y1212	Q-Y1150	Y1212	Q-L275	Q1b2
15563235	13451355	Q-PV570	C	T	C	T
15567344	13455464	Q-PV557	T	A	T	A
15571053	13459173	Q-F16347	A	T	A	T
15574102	13462222	Q-M346	G	A	G	A	rs34864948	M346_eq	L57					L57	Q1a3	Q1a2
15581903	13470023	Q-SA02_eq	A	C	A	C
15581983	13470103	HG R	A	G	A	G	rs2032658	M207_eq	M207_Page37_PAGES00037_PF6038_UTY2					PF6038,UTY2,PAGES00037,Page37,M207	R	R
15582678	13470798	Q-PV204	T	A	T	A
15585403	13473523	Q-L275	G	A	G	A	rs757437573	M378_eq	F1974					F1974	Q__s	Q1b
15587574	13475694	Q-L275	A	C	A	C	rs748478594	M378_eq	L314					L314	Q-M378	Q1b
15587953	13476073	Q-YP1102	T	A	T	A		B287_eq				Y11941	Q-YP1102	Y11941	Q-YP1102	Q-YP1102
15588249	13476369	Q-M4743	T	A	T	A	rs961942099							FGC12237,BZ1692	Q_(not_listed),unknown	Q_(not_listed),unknown
15590342	13478462	HG R	G	T	G	T	rs17307070	M173_eq	P225_PF6128					PF6128	R1	R1
15594523	13482643	HG R	G	A	A	G	rs9785760	M207_eq	F295_M685					M685,F295	unknown	unknown
15594686	13482806	Q-SA02_eq	T	G	T	G
15632289	13520409	Q-ZS2211	G	T	G	T					J			ZS2211	J1_(not_listed)	J1_(not_listed)
15634135	13522255	Q-F1096	C	T	C	T	rs774854790	F1096_eq				Y3885	Q-F1096	Z19221,Y3885,F1979	Q,Q1a1,Q_(not_listed)	Q,Q1a1
15657678	13545798	Q-L527_eq	T	C	T	C	rs867406517					Y15684	Q-Y15684	FGC41125	Q1a-L527	Q1a2b1_(not_listed)
15704675	13592795	Q-PV204	A	G	A	G
15707941	13596061	Q-Z5907_eq	C	G	C	G	rs749633344	B35_eq						Z19528	Q_(not_listed)	Q_(not_listed)
15740036	13628156	Q-L527_eq	G	A	G	A	rs1042724336					Y2645	Q-L527	Y2645,FGC6926	Q1a-L527,Q-L940	Q1a2b1_(not_listed),Q1a2b_(not_listed)
15749724	13637844	Q-M25, L712_eq	A	G	A	G	rs772489381	M25_eq				Y3916	Q-L712	Y3916	Q	Q
15758325	13646445	Q-B43_eq	A	G	A	G		B43_eq						Z35523	Q	Q
15783639	13671759	Q-BZ15_eq	C	G	C	G
15809817	13697937	Q-CTS4000_eq	A	G	A	G	rs756818051	B35_eq						Z19483	Q_(not_listed)	Q_(not_listed)
15813942	13702062	Q-F20181	T	A	T	A								F20181
15816147	13704267	Q-L527_eq	C	A	C	A	rs1039998769					Y4810	Q-L527	Y4810,FGC6931	Q1a-L527,Q	Q,Q1a2b1_(not_listed)
15818409	13706529	HG R	G	A	A	G	rs9786230	M173_eq	M689					M689	R	not_listed
15820976	13709096	Q-L330_eq	T	G	T	G	rs934017932	L330_eq				Y5240	Q-L330	Y5240	Q	Q
15825550	13713670	Q-CTS2731_eq	G	T	G	T	rs770549410							CTS4795,Z776	Q-M3,not_listed	Q1a2a1a1g~
15830310	13718430	Q-Y1150_eq	A	C	A	C	rs755030359					Y1214	Q-Y1150	Y1214	Q-L275	Q1b2
15831095	13719215	Q-PV557	C	T	C	T
15843981	13732101	Q-FGC23992	C	T	C	T
15845408	13733528	Q-PV759	C	T	C	T
15845462	13733582	Q-PV235	C	T	C	T	rs959822047							FGC15221	unknown	R1b
15846135	13734255	Q-Y1150_eq	T	C	T	C	rs762076622					Y1215	Q-Y1150	Y1215	Q-L275	Q1b2
15849513	13737633	Q-BZ15_eq	C	T	C	T								BZ3178	Q_(not_listed)	Q_(not_listed)
15850603	13738723	Q-PV172	G	A	G	A
15850813	13738933	Q-PV191	G	A	G	A	rs755521287
15852388	13740508	Q-Z35504	G	A	G	A		B43_eq						Z35525	Q	Q
15865259	13753379	Q-YP910	G	A	G	A
15865388	13753508	Q-PV570	G	C	G	C
15865406	13753526	Q-BZ1716	C	T	C	T								BZ1036,SK1989	Q-YP919_under_Q-Z781,Q-Z780	Q,Q1a2a1b*
15875017	13763137	Q-F16245	C	T	C	T
15880116	13768236	Q-PV618	C	T	C	T
15880213	13768333	Q-PV618	C	T	C	T
15880878	13768998	Q-L275	T	A	T	A	rs756944714	M378_eq	F2023					F2023	Q__s	Q1b
15880973	13769093	Q-YP1102	A	G	A	G		B287_eq				YP1103	Q-YP1102	SK1942,Z35942,YP1103	Q,Q-L330,Q-L54	Q,Q1a2a1a*,Q_(not_listed)
15900681	13788801	Q-B30	C	T	C	T		B30				YP1691	Q-YP1691	YP1691,B30	Q,Q1a-L54	Q,Q1a2a1_(not_listed)
15901945	13790065	Q-FGC23992	C	T	C	T
15904590	13792710	Q-PV434	C	T	C	T
15906894	13795014	Q-PV618	C	T	C	T
15909000	13797120	Q-CTS3307	G	A	G	A
15913044	13801164	Q-Y4300_eq	G	A	G	A					J			Z39010	J2-F3133	J2
15913405	13801525	Q-Y1150_eq	A	G	A	G	rs761880388					Y1216	Q-Y1150	Y1216	Q-L275	Q1b2
15913458	13801578	Q-L330_eq	C	G	C	G	rs897801273	L330_eq				Y5261	Q-L330	Y5261	Q	Q
15914084	13802204	Q-CTS3307	T	C	T	C
15924705	13812825	Q-L330_eq	A	G	A	G	rs975166522	L330_eq				Y5242	Q-L330	Y5242	Q	Q
15926727	13814847	Q-PV708_eq	C	G	C	G
15936031	13824151	Q-PV507	A	G	A	G
15938971	13827091	Q-YP910	T	C	T	C
15941917	13830037	Q-M120_eq	C	T	C	T	rs753709987	F745_eq						F2043,Z19174	Q_(not_listed)	Q,Q_(not_listed)
15948632	13836752	Q-BZ15_eq	G	C	G	C								BZ391	Q-M378*	Q
15950364	13838484	Q-PV582	G	A	G	A
15957735	13845855	Q-FGC62745	A	C	A	C
18555339	16443459	Q-PV423	G	A	G	A	rs774942606
18558419	16446539	Q-F16245	G	A	G	A
18558420	16446540	Q-Z43826	C	T	C	T
18559970	16448090	Q-YP910	C	T	C	T
18566843	16454963	Q-YP910	G	A	G	A								BZ2454	Q-YP1111	Q
18571186	16459306	Q-PV434	A	G	A	G
18574733	16462853	Q-PV570	C	G	C	G
18575570	16463690	Q-L275	C	T	C	T	rs770586915	M378_eq	F2777					F2777	Q__s	Q1b
18575908	16464028	Q-PV618	T	C	T	C
18583406	16471526	Q-Y1150_eq	C	T	C	T	rs769269906					Y1235	Q-Y1150	Y1235	Q-L275	Q1b2
18609402	16497522	Q-L245_eq, BZ310	C	T	C	T		BZ310						BZ310	Q-L245*	Q
18610642	16498762	Q-L472_eq	A	T	A	T	rs548918539	L472_eq	F2790_M1142					V3324,F2790,M1142	Q_MEH2_d,unknown	Q1a,unknown
18613245	16501365	Q-CTS3307	A	C	A	C
18619379	16507499	Q-F16245	C	A	C	A
18635099	16523219	Q-F16347	A	G	A	G								BZ1829	Q-CTS2731	Q
18635798	16523918	Q-F746	A	G	A	G	rs781492659							F2796,PH3884	not_listed	not_listed,Q
18641163	16529283	Q-PV193	A	C	A	C	rs751239546
18643602	16531722	Q-PV557	G	A	G	A
18646472	16534592	Q-L245_eq, BZ310	C	T	C	T		BZ311						BZ311	Q-L245*	Q
18656508	16544628	HG R	G	C	G	C	rs9785702	P297	PF6398					P297,PF6398	R,R1b1a	R1b1a1a
18665189	16553309	Q-PH1501	A	G	A	G
18675415	16563535	Q-PV582	T	C	T	C
18676890	16565010	Q-CTS3307	A	C	A	C
18677008	16565128	Q-PH1501	T	C	T	C
18684203	16572323	Q-PV172	C	T	C	T		Z2242_eq
18684715	16572835	Q-PV759	A	T	A	T
18687079	16575199	Q-Y4300_eq	T	C	T	C						Y4279	Q-Y4300	Y4279,FGC8474	L341.2,unknown	Q,unknown
18688807	16576927	Q-PV706	C	T	C	T	rs1030640493	B147_eq
18693423	16581543	Q-SA02_eq	C	T	C	T
18694072	16582192	Q-F16245	C	T	C	T
18697368	16585488	Q-ZS2211	G	A	G	A
18700150	16588270	Q-Y1150_eq	C	T	C	T	rs35547782	M438_eq	L68_PF3781_S329		I			S329,L68,PF3781	I3,I,I2	I,I2
18704719	16592839	Q-YP919_eq	A	G	A	G	rs1034699577					YP930	Q-YP921	YP930,FGC12252	Q-Z780,unknown	Q_(not_listed),unknown
18711997	16600117	Q-PV796	A	T	A	T
18714407	16602527	Q-M378	C	A	C	A	rs773507429	M378_eq	FGC1854			Y2076	Q-F1213	GT44037,FGC1854,Y2076	Q-M378,unknown	Q1b1
18718164	16606284	Q-CTS3307	T	A	T	A
18719565	16607685	HG R	T	C	T	C	rs877756	M269_eq	PF6485_S3					S3,PF6485	R,not_listed	R1b1a1a2
18722508	16610628	Q-SA02_eq	G	A	G	A
18724567	16612687	Q-PV339	A	G	A	G
18727466	16615586	Q-YP910	T	A	T	A
18733008	16621128	Q-F20181	C	T	C	T
18769655	16657775	Q-M25, L712_eq	T	G	T	G	rs754816810	M25_eq				Y3894	Q-M25	Y3894	Q	Q
18775212	16663332	Q-L472_eq	T	A	T	A	rs532812651	L472_eq	F2840_M1144					M1144,F2840,V3486	Q_MEH2_1,unknown	Q1a,unknown
18778512	16666632	Q-Z43826	C	T	C	T
18783297	16671417	Q-B143_eq	A	G	A	G		B147_eq
18786754	16674874	Q-PV204	C	T	C	T
18787831	16675951	Q-Z43826	C	A	C	A								Z43826
18788786	16676906	Q-Z5908_eq	C	T	C	T	rs764287829	B48_eq						Z19311	Q_(not_listed)	Q_(not_listed)
18794600	16682720	Q-F16347	T	C	T	C
18801501	16689621	Q-CTS3307	G	A	G	A
18803311	16691431	Q-CTS4000_eq	G	A	G	A	rs746957200	B35_eq						Z19498	Q_(not_listed)	Q_(not_listed)
18803642	16691762	Q-M378	T	G	T	G	rs747695276	M378_eq	FGC1855			Y2080	Q-F1213	FGC1855,GT44038,Y2080	Q-M378,unknown	Q1b1
18808135	16696255	Q-ZS2211	A	T	A	T
18809307	16697427	Q-L275	C	T	C	T	rs765183119	M378_eq	F2851					F2851	Q__s	Q1b
18809383	16697503	Q-L527_eq	C	A	C	A					J			ZS2171	J1_(not_listed)	J1_(not_listed)
18810126	16698246	Q-Z35504	A	G	A	G		B43_eq						Z35547	Q	Q
18816349	16704469	Q-SA02_eq	T	G	T	G
18826278	16714398	Q-PV770	C	T	C	T
18833175	16721295	Q-PV618	C	T	C	T
18833409	16721529	Q-BZ417	C	T	C	T	rs1011996582	Z5857_eq						BZ378	Q-YP771	Q
18834288	16722408	Q-PV770	C	A	C	A
18835122	16723242	Q-BZ15_eq	C	T	C	T								BZ3182	Q_(not_listed)	Q_(not_listed)
18839042	16727162	Q-M4743	T	C	T	C	rs992895463							FGC12254	unknown	unknown
18840168	16728288	Q-M120_eq	G	A	G	A	rs752368096	F745_eq						SK1920,F2864	Q-M120	Q,Q1a1a1
18842537	16730657	Q-FGC23992	A	G	A	G
18843019	16731139	Q-PV744	T	C	T	C
18843866	16731986	Q-Y12421	G	T	G	T	rs767473028					Y12881	Q-Y12421	Y12881,Z19640	Q,Q_(not_listed)	Q,Q_(not_listed)
18850966	16739086	Q-CTS4000_eq	A	G	A	G	rs775223757	B35_eq						FGC47608	unknown	unknown
18854652	16742772	Q-FGC23992	G	A	G	A
18858950	16747070	Q-M378	A	G	A	G	rs754901814	M378_eq	F2877					F2877	Q__s	Q1b1
18882038	16770158	Q-CTS3307	G	A	G	A
18886526	16774646	Q-B143_eq	A	G	A	G		B143_eq						Z36026	Q	Q
18890064	16778184	Q-F16245	C	T	C	T
18895303	16783423	Q-Z43826	G	A	G	A	rs977607298				J			ZS6644	J1_(not_listed)	J1
18898848	16786968	Q-Z780	A	G	A	G	rs548776498							M1027	unknown	unknown
18900288	16788408	Q-PV759	T	C	T	C
18903049	16791169	Q-CTS3307	T	C	T	C
18907452	16795572	Q-CTS4000_eq	C	G	C	G	rs758857608	B35_eq						FGC47613	unknown	unknown
18909736	16797856	Q-PV770	G	A	G	A
18911940	16800060	Q-Z43826	T	A	T	A
18912023	16800143	Q-M120_eq	G	T	G	T	rs770114185	F745_eq						F2893,Z19189	Q_(not_listed)	Q,Q_(not_listed)
18912103	16800223	Q-L275	A	C	A	C	rs745587329	M378_eq	F2894					F2894	Q__s	Q1b
18912243	16800363	Q-B143_eq	G	C	G	C		B147_eq				YP6162		YP6162	unknown	unknown
18914441	16802561	HG R	C	T	C	T	rs17249854	M343_eq	L278					L278	R-P25	R1b1
18924556	16812676	Q-F16245	G	A	G	A
18939825	16827945	Q-BZ15_eq	C	T	C	T								BZ3183	Q_(not_listed)	Q_(not_listed)
18942093	16830213	Q-B143_eq	A	G	A	G		B147_eq
18957088	16845208	Q-Z43826	G	A	G	A
18957149	16845269	Q-PV557	C	A	C	A
18957723	16845843	Q-F16245	C	T	C	T
18963339	16851459	Q-YP910	A	G	A	G								BZ2459	Q-YP1111	Q
18978824	16866944	Q-PV796	A	G	A	G
18979453	16867573	Q-B143_eq	A	C	A	C		B147_eq
18979824	16867944	Q-PV423	G	A	G	A	rs771390204
18981399	16869519	Q-PV204	A	G	A	G
18981406	16869526	Q-PV744	G	T	G	T
18981541	16869661	Q-Y13816	G	T	G	T
18982672	16870792	Q-M4743	G	A	G	A								FGC12257	unknown	unknown
18983689	16871809	Q-YP4500_eq	G	A	G	A	rs768236485					Y28566	Q-Y28557	Y28566	unknown	unknown
18992317	16880437	Q-YP919_eq	G	A	G	A	rs993734570					YP933	Q-YP921	YP933,FGC12258	Q-Z780,unknown	Q_(not_listed),unknown
19001689	16889809	Q-F746	A	T	A	T	rs772389312	F1202_eq						F2916,SK1921	Q-M120	Q,Q1a1a1
19008020	16896140	Q-Y4300_eq	G	A	G	A						Y4280	Q-Y4300	Y4280,FGC8476	L341.2,unknown	Q,unknown
19024245	16912365	Q-PV339	A	G	A	G	rs951388346
19024617	16912737	Q-PV179	C	A	C	A
19032464	16920584	Q-PV423	C	A	C	A	rs776598925
19038894	16927014	Q-PV708_eq	G	A	G	A
19054889	16943009	HG R	T	C	C	T	rs9786111							YSC0000293,L757,PF6488,V3721	R,R1b	not_listed,R1b1a1a2
19076677	16964797	Q-PV434	G	A	G	A
19076704	16964824	Q-YP919_eq	A	T	A	T	rs1049565419					YP934	Q-YP921	YP934,FGC12259	Q-Z780,unknown	Q_(not_listed),unknown
19088733	16976853	Q-F16347	C	A	C	A
19089909	16978029	Q-L275	G	T	G	T	rs562664997	M378_eq	F2934					V3756	Q__s	Q1b
19096363	16984483	Q-M3	G	A	G	A	rs3894	M3	M3					M3	Q1a3a1	Q1a2a1a1
19096502	16984622	Q-PV235	G	T	G	T
19096513	16984633	Q-SA02_eq	T	A	T	A
19115520	17003640	Q-PV557	T	G	T	G
19119750	17007870	Q-FGC23992	C	T	C	T
19122369	17010489	Q-Y12421	C	T	C	T	rs757618296					Y12436	Q-Y12421	Y12436,Z19645	Q-M925*,Q_(not_listed)	Q-M925*,Q_(not_listed)
19128440	17016560	Q-M120_eq	T	C	T	C	rs766996611	F745_eq						Z19191,F5184	Q_(not_listed)	Q,Q_(not_listed)
19136872	17024992	Q-F16245	G	T	G	T
19136888	17025008	Q-L275	G	A	G	A	rs777076210	M378_eq	L275					L275	Q1b	Q1b
19138943	17027063	Q-Y13816	T	A	T	A					R	Y13816	R-Y13169,R-YP5250	Y13816	R1b	R1b
19139154	17027274	Q-PV507	T	A	T	A
19141493	17029613	Q-PV618	G	A	G	A
19142712	17030832	Q-B43_eq	T	A	T	A		B43_eq						Z35552	Q	Q
19142849	17030969	Q-L713, YP1677_eq	T	A	T	A	rs987827775	M25_eq				YP830	Q-L715	YP830	Q-L712	Q_(not_listed)
19148306	17036426	Q-PV507	G	A	G	A
19148618	17036738	Q-YP4500_eq	T	C	T	C	rs766586278					Y28567	Q-Y28557	Y28567	unknown	unknown
19167216	17055336	Q-CTS3307	G	A	G	A
19179540	17067660	HG R	G	A	G	A	rs9786916	M269_eq	L1353_PF6489_YSC0000294					V3866,PF6489,L1353,YSC0000294	R,R1b,R1b-M269	R1b1a1a2
19179606	17067726	HG R	C	A	A	C	rs66814665	L754_eq	CTS9972_PF6261					PF6261,CTS9972	unknown	R1b1a
19182500	17070620	Q-Y4300_eq	A	C	A	C						Y4281	Q-Y4300	Y4281,FGC8478	L341.2,unknown	Q,unknown
19184220	17072340	Q-F16245	G	T	G	T
19195949	17084069	Q-Z43826	C	T	C	T
19196598	17084718	Q-Y4300_eq	C	T	C	T
19197286	17085406	Q-Z43826	T	C	T	C
19199315	17087435	Q-S116_eq	A	G	A	G	rs561529746							M12117	R1b-P312	R1b1a2a1a2
19204719	17092839	Q-Y34109_eq	G	A	G	A
19205169	17093289	Q-YP1102	C	T	C	T		B287_eq				Y11237	Q-YP1102	Y11237	Q-YP1102	Q-YP1102
19205675	17093795	Q-YP4500_eq	G	A	G	A	rs758792050					YP4499	Q-YP4500	YP4499	Q-YP4500	Q
19208614	17096734	Q-CTS3307	C	T	C	T
19209406	17097526	Q-L245_eq, BZ310	G	A	G	A								BZ316	Q-L245*	Q
19219857	17107977	Q-L275	C	T	C	T	rs751427227	M378_eq	F2984					F2984	Q__s	not_listed
19219969	17108089	Q-CTS3307	A	G	A	G
19226688	17114808	Q-B143_eq	C	T	C	T		B147_eq
19227748	17115868	Q-PV618	C	T	C	T
19228718	17116838	Q-PV557	C	A	C	A
19228798	17116918	Q-PV204	C	T	C	T
19231205	17119325	Q-M4743	A	G	A	G	rs1031988816							FGC12262	unknown	unknown
19231900	17120020	Q-CTS3307	G	A	G	A
19236535	17124655	Q-PV339	A	G	A	G
19241036	17129156	Q-L527_eq	T	C	T	C	rs935462750					Y2685	Q-L527	Y2685,FGC6977	Q1a-L527,Q-L940	Q1a2b1_(not_listed),Q1a2b_(not_listed)
19241200	17129320	Q-PV172	T	G	T	G
19249079	17137199	Q-PV618	G	A	G	A
19256750	17144870	Q-Z43826	G	A	G	A
19256888	17145008	Q-PV618	T	A	T	A
19267344	17155464	HG R	C	A	C	A	rs17249974	M207_eq	PF6059					P285,FGC201	R	R
19268036	17156156	Q-M120_eq	A	T	A	T	rs762262714	F745_eq						F2998,Z19192	Q_(not_listed)	Q,Q_(not_listed)
19276174	17164294	Q-Z21_eq	G	A	G	A	rs529224675	Z21_eq	Z26					V3966,Z26,S517	R-L48,unknown	R1b1a1a2a1a1c2b2a1b1a,unknown
19284172	17172292	Q-Z35504	G	A	G	A		B43_eq						Z35554	Q	Q
19291359	17179479	HG R	C	T	T	C	rs9786276	M269_eq	CTS10149_PF6490					PF6490,CTS10149,V3993	R,R1b	not_listed,R1b1a1a2
19296398	17184518	Q-PV618	T	C	T	C
19304761	17192881	Q-L54_eq	G	A	G	A	rs34867435	L53_eq	L476					L476	Q-M346	Q1a2a
19305927	17194047	Q-YP910	G	A	G	A
19308981	17197101	Q-M120_eq	G	A	G	A	rs755442226	F745_eq	Y665			Y665	Q-M120	F3010,Y665	Q-M120	not_listed,Q
19313475	17201595	Q-YP910	T	A	T	A
19315399	17203519	Q-PV434	C	G	C	G
19320015	17208135	Q-Y9301	T	C	T	C	rs952176739	M25_eq				Y9301	Q-L715	Y9301	Q-L715	Q-L715
19335980	17224100	Q-ZS2211	C	T	C	T
19337532	17225652	Q-F16347	A	G	A	G
19344295	17232415	Q-M120_eq	G	C	G	C	rs746472142	F745_eq	F3022					F3022	Q_M120_d	Q1a1a1~
19345273	17233393	Q-F20181	A	C	A	C								F23592
19360465	17248585	Q-B30	G	T	G	T		B30_eq				YP1692	Q-YP1691	YP1692,Z35977	Q	Q
19369421	17257541	Q-PV759	G	A	G	A
19370750	17258870	Q-Z21_eq	A	G	A	G	rs535836757							V4054	unknown	unknown
19370770	17258890	Q-PV770	A	C	A	C
19371211	17259331	Q-L713, YP1677_eq	A	T	A	T	rs751245967	M25_eq				YP832	Q-L715	Z25344	Q-L712	Q_(not_listed)
19373262	17261382	Q-L713, YP1677_eq	T	G	T	G	rs897972333	M25_eq				YP833	Q-L715	YP833	Q-L712	Q_(not_listed)
19375295	17263415	Q-L245_eq, BZ310	G	A	G	A	rs1032164943							BZ317	Q-L245*	Q
19384084	17272204	Q-YP910	A	T	A	T								BZ2462	Q-YP1111	Q
19384519	17272639	Q-L527_eq	C	T	C	T	rs920942674					Y4812	Q-L527	FGC6980,Y4812	Q1a-L527,Q	Q,Q1a2b1_(not_listed)
19388473	17276593	Q-Z5911_eq	G	A	G	A	rs767837094				C		Q-z5911	CTS10310	not_listed	C1a1~
19396015	17284135	Q-PV770	C	T	C	T
19397153	17285273	Q-L713, YP1677_eq	A	C	A	C	rs954321596					YP834	Q-L715	YP834	Q-L712	Q_(not_listed)
19405271	17293391	Q-B43_eq	G	A	G	A		B43_eq						Z35555	Q	Q
19408680	17296800	Q-F16245	C	T	C	T
19413335	17301455	Q-L54_eq	G	A	G	A	rs35768544	L53_eq	L55					L55	Q1a3a	Q1a2a
19413805	17301925	Q-PV181	G	A	G	A
19421782	17309902	Q-FGC23992	G	A	G	A
19431928	17320048	Q-M242	C	A	C	A	rs548938261	M242_eq	F3067_M1150					V4116,F3067,M1150	Q_M242_m,unknown	Q,unknown
19441877	17329997	Q-B143_eq	G	C	G	C		B147_eq
19449787	17337907	Q-BZ1716	T	C	T	C	rs1025243569							BZ1759	Q-YP919_below_Q-Z781	Q
19453169	17341289	Q-M4743	G	T	G	T	rs897551525							BZ1700	Q_(not_listed)	Q_(not_listed)
19455443	17343563	Q-B143_eq	G	A	G	A	rs773296725	B143_eq	Z13148		H, Q			Z13148.2,Z13148	H_(not_listed),Q	H3a1,Q
19467283	17355403	Q-SA02_eq	A	C	A	C
19467337	17355457	Q-SA02_eq	A	G	A	G
19469091	17357211	Q-F16245	G	C	G	C
19469389	17357509	Q-FGC23992	C	G	C	G
19492001	17380121	Q-PV434	C	A	C	A
19492064	17380184	Q-PV434	G	A	G	A
19503604	17391724	Q-Z21_eq	T	G	T	G	rs567219671							V4196	unknown	unknown
19504659	17392779	HG R	A	T	T	A	rs9786469							V4199	R,Not_verified_(J-L147)	R1b1a
19543559	17431679	Q-B43_eq	A	G	A	G		B43_eq						Z35561	Q	Q
2710290	2842249	Q-B38	A	G	A	G		B38						B38	Q1a-B38	Q1
2710725	2842684	Q-A15242	G	A	G	A		B34						B34	Q1a-B34	Q1a2a1a1b1~
2752041	2884000	Q-B46	A	T	A	T		B46						B46	Q1a-B46	Q1
2764120	2896079	Q-B46	G	A	G	A		B46_eq						Z35599	Q	Q
2830594	2962553	Q-B46	C	G	C	G		B46_eq						Z35601	Q	Q
2878596	3010555	Q-L332	G	T	G	T	rs918205687	L332_eq				YP760	Q-L332	YP760	Q-L712	Q_(not_listed)
2888380	3020339	Q-B31	C	G	C	G		B31						B31	Q1c-B31	Q1
2889307	3021266	Q-B47_eq	G	C	G	C		B47_eq						Z35602	Q	Q
7558109	7690068	Q-B46	G	A	G	A		B46_eq
7569247	7701206	Q-B46	G	A	G	A		B46_eq
7582441	7714400	Q-A15242	G	C	G	C		B34_eq						A15242	Q1a-M3*	Q1a2a1a1b1~
7604002	7735961	Q-B47_eq	G	C	G	C		B47_eq
7633810	7765769	Q-PV453	G	A	G	A		B49_eq
7652146	7784105	Q-B29_eq	C	A	C	A		B29_eq				YP1610	Q-YP1600	YP1610	Q	Q
7670561	7802520	Q-B32_eq	G	A	G	A		B32_eq						Z35987	Q	Q
7709261	7841220	Q-B50_eq	T	C	T	C		B50_eq
7727858	7859817	Q-A15242	G	A	G	A		B34_eq						A15245	Q1a-M3*	Q1a2a1a1b1~
7800027	7931986	Q-L332	C	A	C	A		L332_eq						F16265
7808387	7940346	Q-B46	C	T	C	T		B46_eq
7889599	8021558	Q-PV453	T	C	T	C		B49_eq
7938494	8070453	Q-B50_eq	A	G	A	G		B50_eq
7988010	8119969	Q-B47_eq	G	T	G	T		B47_eq
8030403	8162362	Q-B46	C	G	C	G		B46_eq
8060840	8192799	Q-B46	G	A	G	A		B46_eq
8094278	8226237	Q-B284_eq	C	A	C	A		B284_eq						Z36039	Q	Q
8148220	8280179	Q-F16689	C	T	C	T		B31_eq						F16689
8203269	8335228	Q-A15242	C	T	C	T		B34_eq						A15250	Q1a-M3*	Q1a2a1a1b1~
8218655	8350614	Q-Y6794_eq	C	G	C	G	rs751623009	B285_eq				Y6801	Q-Y6798	Y6801	Q	Q
8218696	8350655	Q-A15242	G	T	G	T		B34_eq						A15251	Q1a-M3*	Q1a2a1a1b1~
8234791	8366750	Q-B280	A	G	A	G		B280						B280	Q2b-B280	Q2
8238698	8370657	Q-B47_eq	A	G	A	G		B47_eq
8249489	8381448	Q-PV453	T	C	T	C		B49_eq
8255482	8387441	Q-B34_eq	C	T	C	T		B34_eq						A15252	Q1a-M3*	Q1a2a1a1b1~
8280471	8412430	Q-L717	A	G	A	G	rs759507466	B286_eq				YP1640	Q-L717	YP1640	Q	Q
8333042	8465001	Q-F16689	G	A	G	A		B31_eq						F16913
8351319	8483278	Q-B32_eq	A	T	A	T								F16930
8381930	8513889	Q-PV453	A	T	A	T		B49_eq
8399340	8531299	Q-B47_eq	A	T	A	T		B47_eq
8421328	8553287	Q-PV691	A	T	A	T		B286_eq
8435729	8567688	Q-Z5902_eq	C	T	C	T	rs762210841	B285_eq				Y6775	Q-Z5902	Z19233,Y6775	Q_(not_listed),Q-Z5902	Q,Q_(not_listed)
8447233	8579192	Q-B44	C	G	C	G		B44						B44	Q1a-B44	Q1
8454389	8586348	Q-A15242	A	G	A	G		B34_eq						A15256	Q1a-M3*	Q1a2a1a1b1~
8458255	8590214	Q-B46	T	C	T	C		B46_eq
8468375	8600334	Q-B50_eq	G	A	G	A		B50_eq
8473838	8605797	Q-Z35505	G	A	G	A	rs763191867	B43_eq	V2838 L109					Z35505	Q	Q
8477914	8609873	Q-L717	T	A	T	A	rs777308933	B286_eq				YP1643	Q-L717	SK1933,YP1643	Q,Q-M346	Q,Q1a2*
8479260	8611219	Q-B47_eq	C	T	C	T		B47_eq
8480596	8612555	Q-B32_eq	C	G	C	G		B32_eq						Z35989	Q	Q
8480925	8612884	Q-PV453	C	G	C	G		B49_eq
8505198	8637157	Q-B47_eq	C	T	C	T		B47_eq
8511344	8643303	Q-B38	C	T	C	T		B38_eq						Z35479	Q	Q
8527765	8659724	Q-B47_eq	C	T	C	T		B47_eq
8532976	8664935	Q-Y6794_eq	G	A	G	A	rs762774848	B285_eq				Y7719	Q-Y6802	Y7719	Q-Y6793	Q-Y6793
8576105	8708064	Q-B46	C	T	C	T		B46_eq
8593849	8725808	Q-L332	A	T	A	T	rs906317858	L332_eq				YP762	Q-L332	YP762	Q-L712	Q_(not_listed)
8601015	8732974	Q-B34_eq	T	C	T	C		B34_eq						A15257	Q1a-M3*	Q1a2a1a1b1~
8601728	8733687	Q-B46	C	T	C	T		B46_eq
8602163	8734122	Q-Y6794_eq	C	A	C	A	rs780514674	B285_eq				Y6802	Q-Y6802	Y6802	Q1a3*	Q1a2d
8617072	8749031	Q-L332	G	A	G	A	rs971395229	L332_eq				YP763	Q-L332	YP763	Q-L712	Q_(not_listed)
8617180	8749139	Q-Z5902_eq	C	T	C	T	rs760064217	B285_eq				Y6803	Q-Z5902	Y6803,SK1936	Q,Q-M346	Q,Q1a2*
8624616	8756575	Q-B32_eq	T	C	T	C		B32_eq						F17326
8631792	8763751	Q-B46	A	G	A	G	rs533507594	B46_eq			A			Z10317,V2389	A1_(not_listed),unknown	A1_(not_listed),unknown
8632961	8764920	Q-A15242	C	T	C	T		B34_eq						A15258	Q1a-M3*	Q1a2a1a1b1~
8633344	8765303	Q-B47_eq	G	C	G	C		B47_eq
8653307	8785266	Q-F745_eq	G	A	G	A		F745_eq
8670403	8802362	Q-B50_eq	T	C	T	C		B50_eq
8681641	8813600	Q-B45	G	C	G	C		B45						B45	Q1a-B45	Q1
8683577	8815536	Q-B31	T	C	T	C		B31_eq						F17387
14659394	12547459	Q-B36_eq	C	G	C	G		B36_eq						Z35470	Q	Q
14746529	12634598	Q-PV453	C	T	C	T		B49_eq
14764678	12652747	Q-B32_eq	C	T	C	T		B32_eq
14774178	12662247	Q-B45	T	A	T	A		B45_eq						Z35595	Q	Q
14834016	12722083	Q-B46	C	G	C	G		B46_eq
14843370	12731436	Q-B281_eq	C	T	C	T		B281_eq						Z36047	Q	Q
14847103	12735169	Q-B280	T	C	T	C		B280_eq						Z36043	Q	Q
14849247	12737313	Q-L332	C	G	C	G	rs981966101	L332_eq				YP767	Q-L332	YP767	Q-L712	Q_(not_listed)
14917944	12806011	Q-B31	C	T	C	T		B31_eq						F19372
14926764	12814829	Q-PV691	G	A	G	A		B286_eq
14948644	12836718	Q-B47_eq	C	T	C	T	rs199520461	B47_eq	CTS3467_M9120					M9120,CTS3467	not_listed,unknown	not_listed,unknown
14954054	12842128	Q-B46	T	G	T	G		B46_eq
14965666	12853741	Q-B31	A	G	A	G		B31_eq						F19415
15014180	12902268	Q-B50_eq	A	G	A	G		B50_eq
15014219	12902307	Q-YP1102	G	T	G	T		B287_eq				Y11939	Q-YP1102	Y11939	Q-YP1102	Q-YP1102
15031358	12919446	Q-B29_eq	A	G	A	G		B29_eq				YP1587	Q-YP1600	YP1587	Q	Q
15206669	13094755	Q-B38	A	G	A	G		B38_eq						Z35481	Q	Q
15253171	13141257	Q-F745_eq	C	T	C	T		F745_eq
15271152	13159241	Q-B46	A	G	A	G		B46_eq
15326466	13214584	Q-Z5902_eq	G	T	G	T	rs752331046	B285_eq				Y6777	Q-Z5902	Z19238,Y6777	Q_(not_listed),Q-Z5902	Q,Q_(not_listed)
15447713	13335833	Q-B38	G	A	G	A		B38_eq						Z35482	Q	Q
15474303	13362423	Q-B36_eq	T	C	T	C		B36_eq						Z35472	Q	Q
15483509	13371629	Q-B46	G	A	G	A		B46_eq
15526883	13415003	Q-PV453	T	G	T	G		B49_eq
15530585	13418705	Q-L332	T	C	T	C	rs970585640	L332_eq				YP768	Q-L332	YP768	Q-L712	Q_(not_listed)
15555884	13444004	Q-B38	G	A	G	A		B38_eq
15694616	13582736	Q-F745_eq	A	G	A	G		F745_eq
15716225	13604345	Q-PV453	C	G	C	G		B49_eq
15757656	13645776	Q-Z5902_eq	A	T	A	T	rs766506579	B285_eq				Y6778	Q-Z5902	SK1932,Y6778	Q-M346,Q-Z5902	Q,Q1a2*
15792401	13680521	Q-B47_eq	G	A	G	A		B47_eq
15802213	13690333	Q-L717	G	C	G	C	rs768154002	B286_eq				YP1650	Q-L717	YP1650,SK1935	Q,Q-M346	Q,Q1a2*
15810786	13698906	Q-L717	T	C	T	C	rs780049746	B286_eq	L717					L717	Q-M346	Q1a2d1~
15811730	13699850	Q-L717	G	C	G	C	rs759813727	B286_eq				YP6147		YP6147	unknown	unknown
15852338	13740458	Q-PV453	G	T	G	T		B49_eq
15879887	13768007	Q-B46	A	G	A	G		B46_eq
15926187	13814307	Q-A15242	G	A	G	A		B34_eq						A15290	Q1a-M3*	Q1a2a1a1b1~
15945395	13833515	Q-M120_eq	G	C	G	C	rs746327369	F745_eq						Z19175,F2045	Q_(not_listed)	Q,Q_(not_listed)
15945690	13833810	Q-Y6794_eq	A	T	A	T	rs199546555	B29_eq	M2520					M2520	unknown	unknown
15946030	13834150	Q-B50_eq	C	T	C	T		B50_eq
18557591	16445711	Q-B50_eq	C	G	C	G		B50_eq
18591904	16480024	Q-L717	G	A	G	A		B286_eq				YP1659	Q-L717	YP1659	Q	Q
18611710	16499830	Q-L717	A	G	A	G	rs755076949	B286_eq				YP6160		YP6160	unknown	unknown
18685194	16573314	Q-A15242	A	C	A	C		B34_eq						A15310	Q1a-M3*	Q1a2a1a1b1~
18711035	16599155	Q-PV691	T	A	T	A		B286_eq
18729996	16618116	Q-PV453	G	A	G	A		B49_eq
18831930	16720050	Q-PV453	A	G	A	G		B49_eq
18833994	16722114	Q-B47_eq	G	T	G	T		B47_eq
18843545	16731665	Q-B36_eq	G	A	G	A	rs57532599	B36_eq
18854326	16742446	Q-F16689	C	A	C	A		B31_eq						F22972
18871464	16759584	Q-B32_eq	T	C	T	C		B32_eq						F22990
18881440	16769560	Q-B50_eq	T	A	T	A		B50_eq
18936870	16824990	Q-B46	A	T	A	T
18955903	16844023	Q-B279	G	A	G	A	rs1011809267	B279						B279	Q2a-B279	Q2
18957093	16845213	Q-B50_eq	C	T	C	T		B50_eq
18974252	16862372	Q-B47_eq	C	G	C	G		B47_eq
19050834	16938954	Q-B29_eq	G	T	G	T		B29_eq				YP1596	Q-YP1600	YP1596	Q	Q
19089135	16977255	Q-B31	A	G	A	G		B31_eq						F23294
19092789	16980909	Q-L332	A	G	A	G	rs988133834	L332_eq				YP785	Q-L332	YP785	Q-L329	Q_(not_listed)
19106737	16994857	Q-Y6794_eq	G	A	G	A	rs771046342	B285_eq				Y6795	Q-Y6794	Y6795	Q	Q
19117756	17005876	Q-B50_eq	C	T	C	T		B50_eq
19137131	17025251	Q-PV691	G	C	G	C		B286_eq
19147027	17035147	Q-Y6794_eq	A	G	A	G	rs777358890	B285_eq				Y6825	Q-Y6794	Y6825,SK1937	Q,Q-M346	Q,Q1a2*
19147061	17035181	Q-PV453	T	C	T	C		B49_eq
19148568	17036688	Q-F745_eq	T	C	T	C		F745_eq
19189928	17078048	Q-B46	C	T	C	T		B46_eq
19193281	17081401	Q-B29_eq	T	C	T	C		B29_eq				YP1616	Q-YP1600	YP1616	Q	Q
19198653	17086773	Q-Y6794_eq	G	A	G	A	rs750216154	B285_eq				Y6827	Q-Y6798	Y6827	Q	Q
19209094	17097214	Q-PV691	A	G	A	G		B286_eq
19229179	17117299	Q-A15242	C	T	C	T		B34_eq						A15315	Q1a-M3*	Q1a2a1a1b1~
19250384	17138504	Q-B36_eq	T	C	T	C		B36_eq
19277180	17165300	Q-Y6794_eq	G	A	G	A	rs755332478	B285_eq				Y6828	Q-Y6794	Y6828	Q	Q
19278825	17166945	Q-B47_eq	G	A	G	A		B47_eq
19316921	17205041	Q-B46	C	T	C	T		B46_eq
19317200	17205320	Q-Y6794_eq	A	T	A	T	rs749939197	B285_eq				Y6829	Q-Y6794	Y6829	Q	Q
19321830	17209950	Q-B279	T	A	T	A		B279_eq						Z36002	Q	Q
19332442	17220562	Q-PV691	T	C	T	C		B286_eq
19334104	17222224	Q-B47_eq	T	A	T	A		B47_eq
19336317	17224437	Q-B34_eq	A	G	A	G		B34_eq						A15319	Q1a-M3*	Q1a2a1a1b1~
19349907	17238027	Q-B29_eq	C	A	C	A		B29_eq				YP1617	Q-YP1600	YP1617	Q	Q
19383499	17271619	Q-B36_eq	G	T	G	T		B36_eq
19384343	17272463	Q-Z5902_eq	G	A	G	A		B285_eq				Y6831	Q-Z5902	Y6831,Z19245	Q,Q_(not_listed)	Q,Q_(not_listed)
19396544	17284664	Q-Y6794_eq	G	T	G	T	rs777088756	B285_eq				Y6832	Q-Y6798	Y6832,SK1938	Q1a3*,Q-M346	Q1a2*,Q1a2d_(not_listed)
19397308	17285428	Q-B47_eq	G	C	G	C		B47_eq
19397404	17285524	Q-Y6794_eq	T	C	T	C	rs750432974	B285_eq				Y6833	Q-Y6798	Y6833	Q	Q
19397868	17285988	Q-Y6794_eq	G	A	G	A	rs755544421	B285_eq				Y6834	Q-Y6798	Y6834	Q	Q
19406307	17294427	Q-B50_eq	C	T	C	T		B50_eq
19412232	17300352	Q-B34_eq	T	C	T	C		B34_eq						A15320	Q1a-M3*	Q1a2a1a1b1~
19439163	17327283	Q-B47_eq	C	G	C	G		B47_eq
19445374	17333494	Q-B47_eq	T	G	T	G		B47_eq
19451106	17339226	Q-B29_eq	G	A	G	A		B29_eq				YP1618	Q-YP1600	YP1618	Q	Q
19472759	17360879	Q-B40_eq	C	T	C	T		B40_eq						Z35489	Q	Q
19513472	17401592	Q-Y6794_eq	T	C	T	C	rs753291259	B285_eq				Y6836	Q-Y6794	Y6836	Q	Q
19547471	17435591	Q-F745_eq	A	G	A	G		F745_eq
8154592	8286551	Q-YP3943_eq	C	T	C	T	rs766167476					Y15680	Q-YP3943	Y15680,Z36068	Q	Q,Q1b2a1a1
8154602	8286561	Q-YP3943_eq	G	T	G	T	rs751496816					YP3944	Q-YP3943	Z36069,YP3944	Q	Q1b2a1a1
8457561	8589520	Q-YP3943_eq	T	C	T	C	rs766362976
14973060	12861135	Q-YP3943_eq	A	G	A	G	rs758623104
15594861	13482981	Q-YP3943_eq	T	C	T	C	rs772663815
15909356	13797476	Q-YP3943_eq	T	C	T	C	rs771821198
18933374	16821494	Q-YP3943_eq	G	A	G	A	rs770583468
7661476	7793435	Q-Z36070	C	T	C	T	rs762084022							Z36070	Q	Q
8303436	8435395	Q-Z36070	G	T	G	T	rs746581104				C			Z31721	C_(not_listed)	C_(not_listed)
8506180	8638139	Q-Z36070	G	C	G	C	rs750930725
19131878	17019998	Q-Z36070	A	G	A	G	rs758276480
19504866	17392986	Q-Z36070	T	C	T	C	rs747773028
7555904	7687863	Q-Z43953	G	A	G	A	rs778286924							Z43953	Q	Q
8161656	8293615	Q-Z43953	T	C	T	C	rs769817521
8416937	8548896	Q-Z43953	C	A	C	A	rs772339013
8561979	8693938	Q-Z43953	G	C	G	C	rs772930937
8567168	8699127	Q-Z43953	C	G	C	G	rs758561502
8588050	8720009	Q-Z43953	A	G	A	G	rs781633343
15083064	12971154	Q-Z43953	C	A	C	A	rs768891103
18564180	16452300	Q-Y16849_eq	C	T	C	T	rs760692848					YP4416	Q-YP4385	YP4416,F5155	Q1a1b,unknown	Q,unknown
18669506	16557626	Q-Y16849_eq	C	T	C	T	rs778656266					YP4417	Q-Y16849	YP4417	unknown	unknown
18833458	16721578	Q-Y16849_eq	A	C	A	C	rs755835070					YP4418	Q-Y16849	YP4418	unknown	unknown
18833593	16721713	Q-Y16849_eq	T	A	T	A	rs753732657					YP4419	Q-YP4385	YP4419	unknown	unknown
18978197	16866317	Q-Z43953	C	T	C	T	rs757201238
19049084	16937204	Q-Z43953	C	G	C	G	rs774802044
19274292	17162412	Q-Z43953	C	G	C	G	rs759271475
19287122	17175242	Q-Z43953	C	A	C	A	rs764538482
19430508	17318628	Q-Z43953	C	T	C	T	rs746811792
19504809	17392929	Q-Y16849_eq	G	A	G	A	rs781427192					YP4421	Q-Y16849	YP4421	unknown	unknown
7685947	7817906	Q-Z43860	T	C	T	C	rs776027165							Z43860	Q	Q
8480699	8612658	Q-Z43860	C	T	C	T	rs757732405							Z43861	Q	Q
8716372	8848331	Q-Y521	G	T	G	T	rs773139201					Y17430	Q-Y521	F4788,Y17430	unknown	Q,unknown
8568360	8700319	Q-Y521	C	T	C	T	rs745527578					Y541	Q-Y521	Y541,F4777	Q-M120	not_listed,Q
14777816	12665885	Q-Y521	G	T	G	T	rs770597128					Y521	Q-Y521	Y521	Q-M120	not_listed
7834763	7966722	Q-Z35919	G	A	G	A	rs761979905							Z35919	Q	Q
14830960	12719027	Q-Z35919	C	A	C	A	rs772846303
14972188	12860263	Q-Z35919	G	A	G	A	rs751336754
15371906	13260026	Q-Z35919	A	G	A	G	rs773808502
15799864	13687984	Q-Z35919	A	C	A	C	rs761468579
18572194	16460314	Q-Z35919	G	C	G	C	rs768787374
7585881	7717840	Q-PV688	C	T	C	T	rs749461098
8614091	8746050	Q-PV688	G	A	G	A	rs572810736				E, R			M12038,SK920	E-SK907,R1b-U152	E1b1b1b2b*,R1b1a2a1a2b
19105889	16994009	Q-PV688	C	T	C	T	rs758240627
19308248	17196368	Q-PV688	C	A	C	A	rs777796688
2825683	2957642	Q-Z36057	T	C	T	C	rs747200288							Z36057	Q	Q
7847165	7979124	Q-Z36057	T	C	T	C	rs772950791
8026358	8158317	Q-Z36057	G	A	G	A	rs745629333
8351111	8483070	Q-Z36057	A	G	A	G	rs769309611
8395330	8527289	Q-Z36057	C	T	C	T	rs773234476
8478044	8610003	Q-Z36057	G	C	G	C	rs771409186
8681927	8813886	Q-Z36057	A	C	A	C	rs746302211
14876679	12764749	Q-Z36057	A	G	A	G	rs747633065
15024584	12912672	Q-Z36057	G	A	G	A	rs765885716
15315490	13203596	Q-Z36057	G	A	G	A	rs776868269
15811946	13700066	Q-Z36057	G	A	G	A	rs753101536
18773786	16661906	Q-Z36057	T	C	T	C	rs777546205
18885530	16773650	Q-Z36057	T	G	T	G	rs749326014
19132760	17020880	Q-Z36057	T	C	T	C	rs749740763
19292535	17180655	Q-Z36057	A	G	A	G	rs757793569
19397657	17285777	Q-Z36057	G	A	G	A	rs758880293							PH4480	not_listed	not_listed
19499857	17387977	Q-Z36057	T	C	T	C	rs773190205
14903417	12791484	Q-CTS3407	A	C	A	C	rs372946968							CTS3407	not_listed	not_listed
18746700	16634820	Q-CTS3407	T	C	T	C	rs750159798							CTS9201	not_listed	not_listed
8485713	8617672	Q-CTS3399	A	G	A	G	rs749487353					Y26613	Q-Z782	Y26613	Q-Z782	Q
8718584	8850543	Q-CTS3399	A	G	A	G	rs754323490
14891304	12779370	Q-CTS3399	A	C	A	C	rs748047281							CTS3399	not_listed	not_listed
15825740	13713860	Q-CTS3399	A	T	A	T	rs767150032							CTS4796	not_listed	not_listed
19022942	16911062	Q-CTS3399	C	T	C	T	rs769352285							Z42142	not_listed	not_listed
7616820	7748779	Q-Z782_eq	G	A	G	A	rs759459030					Y2810	Q-Z782	Y2810	Q-M971	Q1a2a1b
7796887	7928846	Q-Z782_eq	T	A	T	A	rs751524090							Z778	Q-L53	Q1a2a2~
8429552	8561511	Q-Z782_eq	G	T	G	T	rs748816572					Y2813	Q-Z782	Y2813	Q-M971	Q1a2a1b
8521207	8653166	Q-Z782_eq	T	C	T	C	rs764499883					Y2815	Q-Z782	Y2815	Q-M971	Q1a2a1b
15042067	12930157	Q-Z782_eq	C	T	C	T	rs752033823							CTS3582	not_listed	not_listed
18640327	16528447	Q-Z782_eq	C	T	C	T	rs762223022				H, Q	Y2820.1 &bull	T	Y2820,Z13133	H_(not_listed),Q-M971	H3a1,Q1a2a1b
18808552	16696672	Q-Z782_eq	C	T	C	T	rs747354558							CTS9298	not_listed	not_listed
19231917	17120037	Q-Z782_eq	T	C	T	C	rs754338037							CTS10056	not_listed	not_listed
19257945	17146065	Q-Z782_eq	C	A	C	A	rs757985725							BZ1576	Q-Z782/BZ1032	Q
19304910	17193030	Q-Z782_eq	C	T	C	T	rs768425873							CTS10173	not_listed	not_listed
19510653	17398773	Q-Z782_eq	A	G	A	G	rs768637703							CTS10522	not_listed	not_listed
2889231	3021190	Q-Y10781_eq	C	G	C	G	rs762826955	CTS5_eq	CTS317					CTS317,V1156	not_listed,unknown	not_listed,unknown
7617540	7749499	Q-Y10781_eq	C	T	C	T	rs763826891	CTS5_eq						V1276	unknown	unknown
8023785	8155744	Q-Y10781_eq	A	C	A	C	rs750768356	CTS5_eq						V1572	unknown	unknown
8160569	8292528	Q-Y10781_eq	A	C	A	C	rs758895594	CTS5_eq						V1677	unknown	unknown
8442287	8574246	Q-Y10781_eq	G	C	G	C	rs765212229	CTS5_eq						V1988	unknown	unknown
15506836	13394956	Q-Y10781_eq	C	T	C	T	rs767601938	CTS5_eq	CTS4240					V2993,CTS4240	not_listed,unknown	not_listed,unknown
18693157	16581277	Q-Y10781_eq	G	T	G	T	rs779349933	CTS5_eq	CTS9116				Y10781	V3406,CTS9116	not_listed,unknown	not_listed,unknown
18746830	16634950	Q-Y10781_eq	C	T	C	T	rs766273741	CTS5_eq						V3469	unknown	unknown
19002733	16890853	Q-Y10781_eq	G	A	G	A	rs767373900	CTS5_eq						V3680	unknown	unknown
19054781	16942901	Q-Y10781_eq	C	T	C	T	rs761114554	CTS5_eq	CTS9745					CTS9745,V3720	not_listed,unknown	I1,unknown
8055626	8187585	Q-PV29	C	A	C	A	rs747968889
8401420	8533379	Q-CTS3379	A	C	A	C	rs768770318
14881069	12769139	Q-CTS3379	G	A	G	A	rs755383134							CTS3379	not_listed	not_listed
18597096	16485216	Q-CTS3379	T	C	T	C	rs746818377							CTS8986	not_listed	not_listed
7627019	7758978	Q-CTS9337	A	T	A	T	rs762532738				G			Z42381	G	G
7641600	7773559	Q-CTS9337	T	C	T	C	rs765141972
7841097	7973056	Q-Z768_eq	G	A	G	A	rs769788823							BZ3959	Q-BZ3955*	Q
14769733	12657802	Q-CTS9337	T	A	T	A	rs777867390
14883712	12771778	Q-CTS9337	A	T	A	T	rs765164669
18835243	16723363	Q-CTS9337	A	G	A	G	rs781462621							CTS9337	not_listed	not_listed
15555752	13443872	Q-CTS4787	C	A	C	A	rs773430085
15814326	13702446	Q-CTS4787	G	T	G	T	rs770903997							CTS4787	not_listed	not_listed
15928962	13817082	Q-CTS4787	A	T	A	T	rs771214413
19225834	17113954	Q-CTS4787	G	A	G	A	rs751604792
8566559	8698518	Q-CTS3328	G	C	G	C	rs754347960							Z769	Q-M3	Q1a2a1a1g~
14836804	12724871	Q-CTS3328	A	G	A	G	rs760704420				R			CTS3328	R1b-DF13	R1b_(not_listed)
15519861	13407981	Q-CTS1002_eq	A	G	A	G	rs556837751							M859,CTS4255	AprroxQ,unknown	not_listed,Q1a2_(not_listed)
18974228	16862348	Q-CTS3328	C	T	C	T	rs766999864							CTS9582	AprroxQ	not_listed
19420238	17308358	Q-CTS3328	G	T	G	T	rs754388003							Z774,CTS10359	Q-M3,AprroxQ	Q1a2a1a1g~
19439020	17327140	Q-CTS3328	A	G	A	G	rs760437153							CTS10405	AproxQ	not_listed
7772807	7904766	Q-YP4673_eq	G	A	G	A	rs766598438					YP4674	Q-YP4673	YP4674	unknown	unknown
8395921	8527880	Q-YP4673_eq	C	T	C	T	rs775505888					YP4675	Q-YP4673	YP4675	unknown	unknown
8450581	8582540	Q-YP4673_eq	T	C	T	C	rs746741038							BZ4256	Q-CTS6060*	Q
8509132	8641091	Q-YP4673_eq	T	C	T	C	rs781349141					YP4676	Q-YP4673	YP4676	unknown	unknown
8557421	8689380	Q-YP4673_eq	G	A	G	A	rs778188369
14887013	12775079	Q-YP4673_eq	A	G	A	G	rs758159113							CTS3392	not_listed	not_listed
18611197	16499317	Q-YP4673_eq	C	A	C	A	rs757009786					YP4681	Q-YP4673	YP4681	unknown	unknown
18909083	16797203	Q-YP4673_eq	C	T	C	T	rs780561205							CTS9465	not_listed	not_listed
18958625	16846745	Q-YP4673_eq	C	T	C	T	rs758421644							CTS9550	AprroxQ	not_listed
19142788	17030908	Q-YP4673_eq	C	A	C	A	rs779079036							CTS9912	not_listed	not_listed
19218783	17106903	Q-YP4673_eq	G	A	G	A	rs779239310							CTS10033	AprroxQ	not_listed
8591752	8723711	Q-Z35716	G	A	G	A	rs760149837							Z35716	Q	Q
15012037	12900125	Q-Z35716	A	T	A	T	rs763245388							Z35717	Q	Q
15519876	13407996	Q-Z35716	C	T	C	T	rs756933051							Z35718	Q	Q
8287550	8419509	Q-Y12421	G	A	G	A	rs746852445							Z19586	Q_(not_listed)	Q_(not_listed)
15073918	12962008	Q-Y12421	G	A	G	A	rs773026209				E, I, Q			Z16183.2,Z19615,YFS402625,Z19615.1,Z16183.1,Z16183	E,E_(not_listed),I1-L338,Q,Q_(not_listed)	E,E1b1a1a1c2c3c,I1a2a1a1a1,Q,Q_(not_listed)
15910856	13798976	Q-Y12421	T	C	T	C	rs759879859							Z19625	Q_(not_listed)	Q_(not_listed)
15928297	13816417	Q-Y12421	C	T	C	T	rs778006114							Z19626	Q_(not_listed)	Q_(not_listed)
7646687	7778646	Q-CTS3930	T	C	T	C	rs774489675
8085873	8217832	Q-CTS3930	G	A	G	A	rs769687403
8594115	8726074	Q-CTS3930	G	A	G	A	rs748912793							BY17846
15018939	12907028	Q-CTS3930	G	T	G	T	rs758161966
15275446	13163535	Q-CTS3930	A	C	A	C	rs772594196							CTS3930	not_listed	not_listed
15438407	13326527	Q-CTS3930	A	G	A	G	rs775429046							CTS4156	not_listed	not_listed
15463427	13351547	Q-CTS3930	A	C	A	C	rs771655043							CTS4190	not_listed	not_listed
18666933	16555053	Q-CTS3930	C	T	C	T	rs766533925							CTS9088	not_listed	not_listed
18871038	16759158	Q-CTS3930	A	G	A	G	rs748350849							CTS9391	not_listed	not_listed
19317635	17205755	Q-CTS3930	A	C	A	C	rs779990072
19442205	17330325	Q-CTS3930	G	T	G	T	rs763741261							CTS10410	not_listed	not_listed
6656860	6788819	Q-Z35707	A	G	A	G	rs751992120							Z35707	Q	Q
8329496	8461455	Q-Z35707	T	G	T	G	rs750572062
8611446	8743405	Q-Z35707	A	G	A	G	rs780512063
15594638	13482758	Q-Z35707	G	A	G	A	rs779450782
18843474	16731594	Q-Z35707	G	C	G	C	rs762639478
8122120	8254079	Q-Z35750	C	T	C	T	rs767974534							Z35750	Q	Q
8341570	8473529	Q-Z35750	C	T	C	T	rs747100606
8491161	8623120	Q-Z35750	C	A	C	A	rs777727342
8609099	8741058	Q-Z35750	G	A	G	A	rs747164018
18607020	16495140	Q-Z35750	A	T	A	T	rs773919387
18619235	16507355	Q-Z35750	A	C	A	C	rs756311684
18939848	16827968	Q-Z35750	G	T	G	T	rs769481006
19209175	17097295	Q-PV260	G	T	G	T	rs771782883
19507573	17395693	Q-Z35750	T	C	T	C	rs770118053
2890723	3022682	Q-PV268	A	G	A	G	rs775094352
7955875	8087834	Q-PV268	C	T	C	T	rs764432091
15784114	13672234	Q-PV268	G	T	G	T	rs776666463
15901566	13789686	Q-PV268	G	A	G	A	rs759349504
15912548	13800668	Q-PV268	A	C	A	C	rs768513816
19344078	17232198	Q-PV268	G	A	G	A	rs771528382
19363051	17251171	Q-PV268	G	C	G	C	rs754080755
19478183	17366303	Q-PV268	G	C	G	C	rs747322127
19524200	17412320	Q-PV268	G	C	G	C	rs747070048
8648726	8780685	Q-Z15000	C	T	C	T	rs780798865				E			Z15000	E1a2_(not_listed)	E1a2b1a2
15480920	13369040	Q-PV188	G	A	G	A	rs761227286
15558216	13446336	Q-PV188	C	A	C	A	rs757098013
19450268	17338388	Q-PV188	G	A	G	A	rs768767164
8249571	8381530	Q-PV193	T	A	T	A	rs763166685
8298058	8430017	Q-PV193	G	A	G	A	rs765439619
8621072	8753031	Q-PV193	C	A	C	A	rs755944026
8659862	8791821	Q-PV193	A	C	A	C	rs764863819
8724916	8856875	Q-PV193	C	T	C	T	rs781379517
14915560	12803627	Q-PV193	C	G	C	G	rs769825861
6657312	6789271	Q-PV277	G	A	G	A	rs755093640
8320437	8452396	Q-PV277	G	A	G	A	rs748316567
18713344	16601464	Q-PV277	T	C	T	C	rs772548938
2904411	3036370	Q-PV285	T	C	T	C	rs764319398
8041202	8173161	Q-PV280	A	G	A	G	rs774935122
8245061	8377020	Q-PV285	C	G	C	G	rs746368211
8416938	8548897	Q-PV280	G	A	G	A	rs775608541
15259909	13147993	Q-PV280	G	A	G	A	rs780918148
19093267	16981387	Q-PV280	T	C	T	C	rs781360932
19475701	17363821	Q-PV285	A	T	A	T	rs765518622
19496816	17384936	Q-PV280	C	T	C	T	rs765200102
8482051	8614010	Q-Z6659	G	C	G	C	rs767369947				B, Q			SK281,Z6659	B,Q_(not_listed)	B*,Q_(not_listed)
7685921	7817880	Q-PV298	T	C	T	C	rs772514065
7867282	7999241	Q-PV298	A	G	A	G	rs773046356
7870394	8002353	Q-PV298	C	G	C	G	rs767263685
8297209	8429168	Q-PV298	A	G	A	G	rs759025781
8416836	8548795	Q-PV298	C	A	C	A	rs759713033
8472813	8604772	Q-PV298	G	A	G	A	rs778860696
8524383	8656342	Q-PV298	C	A	C	A	rs763162654
8550085	8682044	Q-PV298	G	C	G	C	rs753407265
8643231	8775190	Q-PV298	T	C	T	C	rs769358919
14852786	12740852	Q-PV298	T	C	T	C	rs749287439
15518261	13406381	Q-PV298	G	C	G	C	rs769984628
15571321	13459441	Q-PV298	T	C	T	C	rs758501173
15819313	13707433	Q-PV298	C	G	C	G	rs775627012
18567354	16455474	Q-PV298	A	G	A	G	rs761934103
18606064	16494184	Q-PV298	T	C	T	C	rs755889375
18725441	16613561	Q-PV298	A	T	A	T	rs766572133
18826061	16714181	Q-PV298	G	A	G	A	rs779649700
19096567	16984687	Q-PV298	C	T	C	T	rs745462425
19129893	17018013	Q-PV298	T	C	T	C	rs771222067
19192754	17080874	Q-PV298	G	A	G	A	rs755239412	B273_eq			S			Z33626	S	S
19215569	17103689	Q-PV298	A	G	A	G	rs768544447
19543189	17431309	Q-PV298	C	T	C	T	rs763141418
2861256	2993215	Q-Z35737	G	C	G	C	rs772961850							Z35737	Q	Q
8141666	8273625	Q-Z35737	C	T	C	T	rs774264588
8301571	8433530	Q-Z35737	T	C	T	C	rs750646086
14948141	12836215	Q-Z35737	A	G	A	G	rs770968203
15460447	13348567	Q-Z35737	C	T	C	T	rs760394455
15757834	13645954	Q-Z35737	G	T	G	T	rs751743481
18684433	16572553	Q-Z35737	A	G	A	G	rs759191511
19473177	17361297	Q-Z35737	T	G	T	G	rs757993750
7925833	8057792	Q-Y19622	G	T	G	T	rs568051531				R	Y19622	R-Y19623	Y19622	R1b	R1b
14884999	12773065	Q-Z35621	G	A	G	A	rs775434317							Z35621	Q	Q
18789328	16677448	Q-Y805_eq	C	A	C	A	rs757493987					Y856	Q-Y805	Y856	Q-M3	not_listed
18960588	16848708	Q-Y805_eq	G	T	G	T	rs748773158					Y865	Q-Y805	Y865	Q-M3	not_listed
8351124	8483083	Q-PV232	G	A	G	A	rs772819043
8545112	8677071	Q-PV232	C	G	C	G	rs769254272
8629351	8761310	Q-PV232	A	G	A	G	rs749559236
7659560	7791519	Q-PV348	C	T	C	T	rs755973856
8195345	8327304	Q-PV348	C	T	C	T	rs749782593
8439088	8571047	Q-PV348	G	A	G	A	rs773593151
15518451	13406571	Q-PV348	G	T	G	T	rs763282967
19209227	17097347	Q-PV348	A	G	A	G	rs776869377
2721446	2853405	Q-Z35926	A	G	A	G	rs756541852							Z35923	Q	Q
2882981	3014940	Q-Z35926	C	T	C	T	rs752518715							Z35926	Q	Q
7547777	7679736	Q-Z35926	C	T	C	T	rs757159446
7548182	7680141	Q-Z35926	A	G	A	G	rs757975222
7622624	7754583	Q-Z35926	C	G	C	G	rs749375308
7698498	7830457	Q-Z35921	T	C	T	C	rs781609060	B49_eq						Z35921	Q	Q
8154736	8286695	Q-Z35926	C	T	C	T	rs754800362
8547966	8679925	Q-Z35926	C	T	C	T	rs764338396							BY20618
8555382	8687341	Q-Z35926	G	A	G	A	rs776364608
8604508	8736467	Q-Z35926	C	A	C	A	rs751242947
15756971	13645091	Q-Z35926	G	A	G	A	rs775126496				H			Z41284	H	H
18745076	16633196	Q-Z35926	A	G	A	G	rs774792237
19053798	16941918	Q-Z35926	T	G	T	G	rs762914504
19057088	16945208	Q-Z35926	G	A	G	A	rs747607898
19136459	17024579	Q-Z35926	A	T	A	T	rs774955304
19144921	17033041	Q-Z35926	C	T	C	T	rs770898214
19285907	17174027	Q-Z35926	G	A	G	A	rs768447272
19321787	17209907	Q-Z35926	T	C	T	C	rs766238751
7571498	7703457	Q-PV416	T	C	T	C	rs753113616
7832558	7964517	Q-PV416	C	T	C	T	rs780760065
8378501	8510460	Q-PV416	G	A	G	A	rs778812975
8534753	8666712	Q-PV416	A	G	A	G	rs780206666
15506833	13394953	Q-PV416	C	T	C	T	rs762847740
15559803	13447923	Q-PV416	C	T	C	T	rs780760648				G			CTS4304	G-M406	G2a2b1b1e~
15606041	13494161	Q-PV416	C	T	C	T	rs777266577
8637242	8769201	Q-PV434	G	C	G	C	rs762341818
14752078	12640147	Q-PV423	G	T	G	T	rs781036804
15473808	13361928	Q-PV423	G	C	G	C	rs763134439
18637438	16525558	Q-PV423	G	A	G	A	rs765784780
8451649	8583608	Q-Z35910	A	T	A	T	rs773661222							Z35910	Q	Q
8554714	8686673	Q-Z35910	G	T	G	T	rs748394291
8591113	8723072	Q-Z35910	G	A	G	A	rs769621785
2862762	2994721	Q-CTS267	T	C	T	C	rs775671678							CTS267	not_listed	not_listed
7546585	7678544	Q-CTS267	A	T	A	T	rs773460770							FGC61577	unknown	unknown
7625240	7757199	Q-Y27992_eq	T	A	T	A	rs756494574					Y27993	Q-Y27992	Y27993	Q1a-M848	Q1a2a1a1a_(not_listed)
7655536	7787495	Q-CTS267	C	T	C	T	rs779136423
7944039	8075998	Q-CTS267	T	C	T	C	rs775704438
8203264	8335223	Q-CTS267	C	A	C	A	rs750989171
8452413	8584372	Q-CTS267	C	A	C	A	rs777974532
15161026	13049112	Q-CTS267	C	T	C	T	rs754097142							CTS3766	not_listed	not_listed
15512416	13400536	Q-CTS267	A	T	A	T	rs765531232							CTS4246	AprroxQ	not_listed
15613008	13501128	Q-CTS267	T	C	T	C	rs774775803							CTS4363	not_listed	not_listed
18658693	16546813	Q-CTS267	G	T	G	T	rs766814389							CTS9078	not_listed	not_listed
18802413	16690533	Q-CTS267	C	T	C	T	rs756977524							CTS9287	AprroxQ	not_listed
19149827	17037947	Q-CTS267	T	C	T	C	rs774213086							CTS9926	not_listed	not_listed
8477342	8609301	Q-CTS4784	T	C	T	C	rs751299692
8537964	8669923	Q-CTS4784	A	G	A	G	rs760403282				R			SK2119	R1b-P312	R1b1a1b1a1b3*
15811988	13700108	Q-CTS4784	C	G	C	G	rs761148361							CTS4784	not_listed	not_listed
19024151	16912271	Q-CTS4784	G	C	G	C	rs750461016							CTS9688	not_listed	not_listed
2764920	2896879	Q-CTS149	G	A	G	A	rs771550309							CTS149	not_listed	not_listed
7625850	7757809	Q-CTS149	A	G	A	G	rs745979431							BZ4053	Q-CTS10274_below_Q-CTS2731	Q
7748584	7880543	Q-CTS149	T	A	T	A	rs775647964							BZ4054	Q-CTS10274_below_Q-CTS2731	Q
7752297	7884256	Q-CTS149	A	T	A	T	rs779634295							BZ4055	Q-CTS10274_below_Q-CTS2731	Q
8523605	8655564	Q-CTS149	A	G	A	G	rs745344726							BZ4057	Q-CTS10274_below_Q-CTS2731	Q
19478303	17366423	Q-CTS149	A	G	A	G	rs768561568							CTS10483	not_listed	not_listed
7907496	8039455	Q-Z35745	A	G	A	G	rs776326581							Z35745	Q	Q
8445741	8577700	Q-Z35745	G	A	G	A	rs774281187					Y18634	E-Y18355	Y18634	unknown	unknown
8598227	8730186	Q-Z35745	C	T	C	T	rs757184071
8621921	8753880	Q-Z35745	T	A	T	A	rs778678595
8680385	8812344	Q-Z35745	A	G	A	G	rs766313960
15589791	13477911	Q-Z35745	C	T	C	T	rs760523694
15852079	13740199	Q-Z35745	T	G	T	G	rs757012884
15869544	13757664	Q-Z35745	A	G	A	G	rs762485020
18774252	16662372	Q-Z35745	C	T	C	T	rs768819965
8068942	8200901	Q-M7693	C	T	C	T	rs754680789
8132469	8264428	Q-M7693	C	T	C	T	rs748453714
8382875	8514834	Q-M7693	C	T	C	T	rs774837127
8490328	8622287	Q-M7693	T	C	T	C	rs754143037
8504709	8636668	Q-M7693	G	A	G	A	rs774151193
8684180	8816139	Q-M7693	A	G	A	G	rs770840438
18601064	16489184	Q-M7693	A	G	A	G	rs779422039
18638736	16526856	Q-M7693	G	C	G	C	rs752423209
18816233	16704353	Q-M7693	G	A	G	A	rs771720123
19020853	16908973	Q-M7693	T	A	T	A	rs766314314
19372670	17260790	Q-M7693	G	A	G	A	rs372201249	M7583_eq	M7693					M7693	unknown	unknown
19496568	17384688	Q-M7693	G	A	G	A	rs768223134
2691968	2823927	Q-Z35767	T	C	T	C	rs778069375							Z35767	Q	Q
8614737	8746696	Q-Z35767	C	T	C	T	rs762517202
8635131	8767090	Q-Z35767	T	C	T	C	rs779286537
14887095	12775161	Q-Z35767	T	C	T	C	rs779949497
14955506	12843581	Q-Z35767	G	T	G	T	rs757045639
15278425	13166514	Q-Z35767	G	C	G	C	rs772709486
15927740	13815860	Q-Z35767	C	T	C	T	rs750382315
19277023	17165143	Q-Z35767	C	A	C	A	rs747354700
8040439	8172398	Q-F3744	T	C	T	C	rs777395453
8372339	8504298	Q-F3744	T	C	T	C	rs759081608
8391108	8523067	Q-F3744	G	T	G	T	rs566569730		F3744		C			F3744,P405	C_F1144_d,S	not_listed,S
8424275	8556234	Q-F3744	G	A	G	A	rs764852242
8505510	8637469	Q-F3744	G	T	G	T	rs763668082
8594272	8726231	Q-F3744	G	A	G	A	rs771693940
8624715	8756674	Q-F3744	T	A	T	A	rs753728050
8642261	8774220	Q-F3744	T	C	T	C	rs745740737
14770628	12658697	Q-F3744	G	C	G	C	rs776410696
19086900	16975020	Q-F3744	G	C	G	C	rs772199408				E			SK640	E-P252	E1b1a1a1c1a1*
19336609	17224729	Q-F3744	C	A	C	A	rs747197058
14918316	12806383	Q-Z5915	C	A	C	A	rs771830029							Z5915	Q-M3*	Q1a2a1a1a
2714628	2846587	Q-Y16146	G	A	G	A	rs904841705							BZ3198
2734747	2866706	Q-PAGES00131	G	T	G	T								BZ3532
2803945	2935904	Q-PAGES00131	G	C	G	C								BZ3533
2829444	2961403	Q-PAGES00131	A	G	A	G	rs72625387							PAGES00131	Q1a3a	not_listed
2833175	2965134	Q-CTS3379	A	C	A	C	rs891972338
2887197	3019156	Q-Y26467_eq	A	G	A	G					E, Q			L649	E-U290	E_(Investigation)
2889805	3021764	Q-Y16146	G	C	G	C	rs997109981							BZ3199
6667225	6799184	Q-YP6122	A	G	A	G								BZ3658
7548499	7680458	Q-Y26547_eq	A	G	A	G								SK1973	Q-M3	Q1a2a1a1b
7554145	7686104	Q-YP6122	A	G	A	G								SK1984	Q-M3	Q1a2a1a1d*
7556339	7688298	Q-BZ3401	T	G	T	G								A15362	Q-M3	Q
7558554	7690513	Q-Y26547_eq	G	A	G	A								SK1974	Q-M3	Q1a2a1a1b
7566102	7698061	Q-Y16146	A	G	A	G	rs990729907							BZ3221
7585563	7717522	Q-Y26467_eq	T	G	T	G						Y26473	Q-Y26467	Y26473	Q-Y26467	Q
7587352	7719311	Q-Y26467_eq	A	G	A	G						Y26474	Q-Y26467	Y26474	Q-Y26467	Q
7604028	7735987	Q-Y16146	G	T	G	T								BZ3222
7608373	7740332	Q-BZ3401	C	T	C	T								A15363	Q-M3	Q
7654363	7786322	Q-Y26547_eq	G	A	G	A						Y26551	Q-Y26547	Y26551	Q-Y26547	Q
7769790	7901749	Q-Y26467_eq	C	T	C	T	rs897206291					Y28003	Q-Y26467	Z43546	unknown	unknown
7834899	7966858	Q-Y26467_eq	G	A	G	A						Y26476	Q-Y26491	Y26476	Q-Y26491	Q
7894151	8026110	Q-PAGES00131	T	C	T	C								BZ3553
7929840	8061799	Q-Y26547_eq	G	A	G	A						Y26555	Q-Y26547	Y26555	Q-Y26547	Q
7988329	8120288	Q-YP6122	G	A	G	A	rs943265734							BZ3664
7995586	8127545	Q-BZ358	C	T	C	T								BZ3058	Q-BZ310	Q
8001225	8133184	Q-Y16146	C	A	C	A								BZ3223
8047054	8179013	Q-Y26558	T	G	T	G						Y26558	Q-Y26547	Y26558	Q-Y26547	Q
8084795	8216754	Q-Y16146	G	A	G	A	rs904166996							BZ3225
8086114	8218073	Q-Y26547_eq	G	T	G	T						Y26559	Q-Y26547	Y26559	Q-Y26547	Q
8129794	8261753	Q-PAGES00131	A	G	A	G								BZ3558
8194235	8326194	Q-YP6122	G	C	G	C								BZ3667
8204517	8336476	Q-Y26467_eq	G	C	G	C						Y26481	Q-Y26467	Y26481	Q-Y26467	Q
8234876	8366835	Q-Y16146	C	A	C	A								BZ3226
8237600	8369559	Q-BZ3754	G	A	G	A								BZ3754
8238657	8370616	Q-Y26467_eq	C	T	C	T						Y28006	Q-Y26467	Y28006	unknown	unknown
8274201	8406160	Q-BZ3754	C	G	C	G								BZ3757
8280118	8412077	Q-BZ3401	T	C	T	C								A15368	Q-M3	Q
8285898	8417857	Q-Y16146	T	A	T	A	rs962224843							BZ3227
8286177	8418136	Q-BZ3754	A	G	A	G								BZ3758
8297102	8429061	Q-Y16146	A	G	A	G	rs1044417875							BZ3228
8352200	8484159	Q-BZ3754	A	C	A	C								BZ3760
8356496	8488455	Q-BZ3401	G	A	G	A	rs995113440							A15369	Q-M3	Q
8400065	8532024	Q-BZ3754	A	T	A	T								BZ3761
8434880	8566839	Q-Y26467_eq	G	A	G	A						Y26482	Q-Y26467	Y26482	Q-Y26467	Q
8445638	8577597	Q-Y26558	G	C	G	C						Y26563	Q-Y26547	Y26563	Q-Y26547	Q
8457976	8589935	Q-Y26558	G	A	G	A								SK1975	Q-M3	Q1a2a1a1b
8462860	8594819	Q-Y16146	A	G	A	G	rs947262352							BZ3229
8463720	8595679	Q-YP6122	C	T	C	T	rs1027614920							SK1985	Q-M3	Q1a2a1a1d*
8467139	8599098	Q-BZ3401	G	T	G	T								FGC34431	Q_(not_listed)	Q_(not_listed)
8547731	8679690	Q-BZ3754	G	A	G	A								BZ3762
8598284	8730243	Q-Y16146	C	T	C	T	rs1035274852							BZ3230
8598363	8730322	Q-BZ3754	T	C	T	C								BZ3763
8601165	8733124	Q-Y26547_eq	C	T	C	T						Y26565	Q-Y26547	Y26565	Q-Y26547	Q
8604763	8736722	Q-Y16146	C	T	C	T	rs940116974							BZ3338
8625231	8757190	Q-YP6122	C	T	C	T						YP6122		BZ3669,YP6122	unknown	Q,unknown
8638278	8770237	Q-BZ3401	G	T	G	T								A15370	Q-M3	Q
8708459	8840418	Q-Y16146	C	T	C	T	rs1011563288							BZ3231
8719542	8851501	Q-YP6122	G	A	G	A								BZ3670
8721033	8852992	Q-BZ3401	G	A	G	A								A15372	Q-M3	Q
8734548	8866507	Q-BZ3401	G	A	G	A								A15373	Q-M3	Q
14731662	12619730	Q-BZ3521	C	A	C	A								BZ3521
14771566	12659635	Q-PAGES00131	A	C	A	C								BZ3580
14812516	12700587	Q-Y16146	G	A	G	A								BZ3253
14813764	12701835	Q-Y26547_eq	A	C	A	C						YP5742	Q-Y26547	YP5742	unknown	unknown
14834663	12722730	Q-Y26491_eq	G	T	G	T						Y28017	Q-Y26491	Y28017	unknown	unknown
14881345	12769415	Q-BZ3754	G	T	G	T								BZ3787
14896103	12784169	Q-BZ3754	G	A	G	A								BZ3788
14935273	12823338	Q-Y26467_eq	C	A	C	A						Y26494	Q-Y26491	Y26494	Q-Y26491	Q
14954148	12842222	Q-Y26467_eq	T	C	T	C						Y26496	Q-Y26467	Y26496	Q-Y26467	Q
14969016	12857091	Q-Y16146	G	C	G	C								BZ3254
14983036	12871104	Q-BZ3754	C	T	C	T	rs769672753				J			PH1553	J2b-M12	J2b_(not_listed)
15046428	12934518	Q-BZ3754	T	A	T	A								BZ3789
15151142	13039229	Q-Y26467_eq	T	A	T	A						Y26498	Q-Y26491	Y26498	Q-Y26491	Q
15327498	13215616	Q-Y16146	T	C	T	C	rs1001870542					Y16146	R-Y16143	Y16146	unknown	unknown
15345215	13233334	Q-Y26547_eq	C	G	C	G						Y26582	Q-Y26547	Y26582	Q-Y26547	Q
15517155	13405275	Q-Y26547_eq	C	T	C	T						YP5744	Q-Y26547	YP5744	unknown	unknown
15589897	13478017	Q-Y26467_eq	C	A	C	A						Y26500	Q-Y26467	Y26500	Q-Y26467	Q
15703972	13592092	Q-BZ3401	C	T	C	T								A15392	Q-M3	Q
15750722	13638842	Q-BZ358	A	T	A	T								BZ3062	Q-BZ310	Q
15757552	13645672	Q-BZ3754	T	C	T	C								BZ3793
15757974	13646094	Q-BZ3401	A	G	A	G								SK1980	Q-M3	Q1a2a1a1c
15798888	13687008	Q-Y26547_eq	T	C	T	C						Y26585	Q-Y26547	Y26585	Q-Y26547	Q
15881322	13769442	Q-PAGES00131	G	A	G	A					K			PF5766	K	not_listed
15905778	13793898	Q-BZ3754	A	G	A	G								BZ3794
15939951	13828071	Q-BZ358	C	T	C	T								BZ3064	Q-BZ310	Q
18553538	16441658	Q-Y26467_eq	G	T	G	T						Y28031	Q-Y26467	Y28031	unknown	unknown
18638749	16526869	Q-BZ3754	G	T	G	T								BZ3818
18648328	16536448	Q-Y26467_eq	T	C	T	C						Y28032	Q-Y26467	Y28032	unknown	unknown
18677217	16565337	Q-Y26547_eq	A	G	A	G								SK1977	Q-M3	Q1a2a1a1b
18685720	16573840	Q-Y26547_eq	T	A	T	A						YP5765	Q-Y26547	YP5765	unknown	unknown
18715192	16603312	Q-Y26547_eq	G	T	G	T						Y26597	Q-Y26547	Y26597	Q-Y26547	Q
18726527	16614647	Q-YP6122	G	A	G	A								BZ3694
18762612	16650732	Q-Y26467_eq	G	A	G	A						Y28011	Q-Y26467	Y28011	unknown	unknown
18774285	16662405	Q-Y26467_eq	T	C	T	C						Y26523	Q-Y26467	Y26523	Q-Y26467	Q
18822338	16710458	Q-BZ3754	C	T	C	T								BZ3820
18825656	16713776	Q-Y10781_eq	T	G	T	G	rs960582751							S21353	not_listed	not_listed
18852045	16740165	Q-Y26547_eq	A	G	A	G								SK1979	Q-M3	Q1a2a1a1b
18865867	16753987	Q-Y16146	G	A	G	A	rs1007141656							BZ3283
18906014	16794134	Q-Y26467_eq	A	C	A	C						Y28012	Q-Y26467	Y28012	unknown	unknown
18909494	16797614	Q-Y16146	A	G	A	G	rs1016656449							BZ3284
18936350	16824470	Q-PAGES00131	G	A	G	A								BZ3599
18960635	16848755	Q-Y26467_eq	A	C	A	C						Y26525	Q-Y26491	Y26525	Q-Y26491	Q
18979640	16867760	Q-BZ3401	G	T	G	T								A15423	Q-M3	Q
19035287	16923407	Q-PAGES00131	C	A	C	A								BZ3601
19057775	16945895	Q-Y26547_eq	A	G	A	G						YP5757	Q-Y26547	YP5757	unknown	unknown
19127299	17015419	Q-Y26547_eq	A	C	A	C						Y26598	Q-Y26547	Y26598	Q-Y26547	Q
19161644	17049764	Q-Y16146	T	C	T	C	rs969966954							BZ3287
19208657	17096777	Q-Y26491_eq	C	A	C	A						Y26528	Q-Y26491	Y26528	Q-Y26491	Q
19212856	17100976	Q-BZ3754	A	G	A	G								BZ3826
19221331	17109451	Q-BZ3401	G	T	G	T								A15425	Q-M3	Q
19236467	17124587	Q-BZ3401	T	C	T	C								A15426	Q-M3	Q
19261642	17149762	Q-BZ3401	C	G	C	G								A15427	Q-M3	Q
19282005	17170125	Q-Y16146	A	G	A	G	rs967510332							BZ3289
19288702	17176822	Q-YP6122	C	T	C	T								BZ3698
19305382	17193502	Q-PAGES00131	C	T	C	T					J			ZS11661	J1	J1
19306161	17194281	Q-PAGES00131	C	A	C	A								BZ3607
19313818	17201938	Q-BZ3401	T	C	T	C								A15428	Q-M3	Q
19335597	17223717	Q-Y26467_eq	A	G	A	G						Y26529	Q-Y26467	Y26529	Q-Y26467	Q
19404394	17292514	Q-BZ3401	G	A	G	A								A15429	Q-M3	Q
19430607	17318727	Q-Y16146	C	G	C	G								BZ3291
19441882	17330002	Q-Y26467_eq	A	C	A	C						Y28035	Q-Y26467	Y28035	unknown	unknown
19468776	17356896	Q-BZ3401	C	T	C	T								BZ3477,SK1982	Q-M3,Q-M3*	Q1a2a1a1a_(not_listed),Q1a2a1a1c
19473800	17361920	Q-BZ3754	G	A	G	A								BZ3827
19475900	17364020	Q-PAGES00131	C	T	C	T								BZ3610
19482541	17370661	Q-BZ3754	T	C	T	C								BZ3828
19492943	17381063	Q-BZ3754	A	C	A	C								BZ3829
19542973	17431093	Q-PAGES00131	A	C	A	C								BZ3644
2733010	2864969	Q-PV32	G	A	G	A
7547043	7679002	Q-YP1016	G	T	G	T
7607635	7739594	Q-Y16849_eq	T	A	T	A						YP4391	Q-Y16849	YP4391	unknown	unknown
7628325	7760284	Q-YP1016	C	A	C	A
7912873	8044832	Q-YP1016	C	T	C	T
8240101	8372060	Q-YP1016	C	G	C	G
8289315	8421274	Q-YP1016	T	C	T	C
8352513	8484472	Q-PV734	T	C	T	C
8384294	8516253	Q-Y16849_eq	C	A	C	A						Y17232	Q-Y16849	Y17232	Q-YP4385	Q
8487108	8619067	Q-YP1016	C	T	C	T
8525137	8657096	Q-YP1016	A	G	A	G
14659557	12547622	Q-PV734	G	A	G	A
14839716	12727783	Q-PV734	A	G	A	G
14929484	12817549	Q-PV32	G	T	G	T
15012281	12900369	Q-A17930	C	A	C	A
15161050	13049136	Q-PV32	G	A	G	A
15316861	13204967	Q-A17930	G	A	G	A								A17930
15871996	13760116	Q-YP1016	A	G	A	G
18645566	16533686	Q-YP1016	A	C	A	C
18765914	16654034	Q-YP1016	C	T	C	T	rs911136793					YP1016		YP1016	Q	Q_(not_listed)
18803520	16691640	Q-YP1016	A	G	A	G
18829635	16717755	Q-YP1016	T	C	T	C
18958972	16847092	Q-PV734	C	G	C	G
18992425	16880545	Q-YP1016	A	T	A	T
19089940	16978060	Q-PV734	C	T	C	T
19212746	17100866	Q-YP1016	G	C	G	C
19221336	17109456	Q-PV734	C	A	C	A
19287412	17175532	Q-YP1016	C	T	C	T
19289477	17177597	Q-PV734	A	G	A	G
19421764	17309884	Q-YP1016	C	A	C	A
19452297	17340417	Q-YP1016	T	C	T	C
15387193	13275313	Q-L804_eq	T	C	T	C	rs777134052	B351_eq	.		R			S1331	not_listed	not_listed
15581533	13469653	Q-L804_eq	T	C	T	C	rs752346441					Y7552	Q-L804	Y7552,PH1767	not_listed,Q-L804	not_listed,Q-L804
15848163	13736283	Q-Y12445_eq	G	A	G	A	rs777776746					Y12895	Q-Y12445	Y12895,PH1848	not_listed,Q	not_listed,Q
18573937	16462057	Q-Y7582_eq	T	C	T	C	rs777621380					Y7606	Q-Y7582	BY387,Y7606	Q-L804,unknown	Q-L804,unknown
18601125	16489245	Q-PH3857	T	G	T	G	rs750322252							PH3857	not_listed	not_listed
18709441	16597561	Q-L804_eq	A	C	A	C	rs779447956					Y7607	Q-L804	Y7607,BY1459,PH3938	not_listed,Q-L804,unknown	not_listed,Q-L804,unknown
18831104	16719224	Q-L804_eq	C	G	C	G	rs768341841					Y7566	Q-L804	PH4027,BY1469,Y7566	not_listed,Q-L804,unknown	not_listed,Q-L804,unknown
18910158	16798278	Q-L804_eq	G	A	G	A	rs780192389					Y7608	Q-L804	PH4079,BY1473,Y7608	not_listed,Q-L804,unknown	not_listed,Q-L804,unknown
18999796	16887916	Q-L804_eq	G	A	G	A	rs758602250					Y7609	Q-L804	PH4143,BY1483,Y7609	not_listed,Q-L804,unknown	not_listed,Q-L804,unknown
19150649	17038769	Q-PH3857	G	T	G	T	rs775070987							PH4278	not_listed	not_listed
19166495	17054615	Q-L804_eq	G	C	G	C	rs764354324					Y7550	Q-L804	Y7550,BY1509,PH4296	not_listed,Q-L804,unknown	not_listed,Q-L804,unknown
19195140	17083260	Q-L804_eq	T	C	T	C	rs749524634					Y7339	Q-L804	Y7339	Q-L804	Q
19282032	17170152	Q-L804_eq	C	T	C	T	rs770353567					Y7611	Q-L804	PH4403,BY1520,Y7611	not_listed,Q-L804,unknown	not_listed,Q-L804,unknown
19405255	17293375	Q-L804_eq	A	G	A	G	rs781392171					Y7613	Q-L804	BY1535,Y7613,PH4485	not_listed,Q-L804,unknown	not_listed,Q-L804,unknown
2833067	2965026	Q-pre-M120	A	T	A	T
2909928	3041887	Q-M943	T	A	T	A	rs548085564							M943	unknown	unknown
6657232	6789191	Q-M943	G	A	G	A	rs543778048							M946	unknown	unknown
7546702	7678661	Q-M943	G	A	G	A	rs573479228							M958	unknown	unknown
7565031	7696990	Q-M943	T	C	T	C	rs565552018							M959	unknown	unknown
7606323	7738282	Q-M943	T	C	T	C	rs537851472							M960	unknown	unknown
7633657	7765616	Q-PV13	T	C	T	C
7914053	8046012	Q-pre-M120	A	G	A	G
8210117	8342076	Q-PV55	C	G	C	G
8305075	8437034	Q-M943	C	G	C	G	rs543276699							M968	unknown	unknown
8418511	8550470	Q-M943	T	C	T	C	rs550236572							M969	unknown	unknown
8434078	8566037	Q-pre-M120	G	A	G	A
8438823	8570782	Q-M943	G	A	G	A	rs556011598							M970	unknown	unknown
8463806	8595765	Q-PV55	A	T	A	T
8477090	8609049	Q-PV13	T	C	T	C
8531511	8663470	Q-M943	T	A	T	A	rs574361594							M972	unknown	unknown
8569247	8701206	Q-M943	C	A	C	A								M2350	unknown	unknown
8594069	8726028	Q-M943	G	T	G	T	rs558309313							M973	unknown	unknown
14658970	12547035	Q-M943	G	A	G	A	rs529828551							M991	unknown	unknown
15003463	12891548	Q-pre-M120	T	C	T	C
15266787	13154876	Q-PV55	G	A	G	A
15275966	13164055	Q-pre-M120	A	C	A	C
15877704	13765824	Q-M943	C	G	C	G	rs572842187							M1000	unknown	unknown
15925224	13813344	Q-pre-M120	C	T	C	T
15930651	13818771	Q-pre-M120	T	G	T	G
18562847	16450967	Q-PV70	A	T	A	T
18632663	16520783	Q-pre-M120	C	A	C	A	rs371675728				R	Y1297	R-Y1296	Y1297	R2-M124	R2a_(not_listed)
18704374	16592494	Q-M943	A	G	A	G	rs565818268							M1025	unknown	unknown
18737114	16625234	Q-pre-M120	G	A	G	A
18758603	16646723	Q-pre-M120	C	A	C	A
18764707	16652827	Q-M943	C	T	C	T	rs550796535							M1026	unknown	unknown
19096122	16984242	Q-M943	C	T	C	T	rs565048457							M1029	unknown	unknown
19139907	17028027	Q-pre-M120	G	T	G	T
19231745	17119865	Q-M943	G	A	G	A	rs557612038							M1032	unknown	unknown
19236366	17124486	Q-PV55	T	G	T	G
19304840	17192960	Q-PV13	T	C	T	C
19309910	17198030	Q-pre-M120	T	C	T	C
19314895	17203015	Q-PV55	T	C	T	C
2694833	2826792	Q-PV588	G	A	G	A
2732888	2864847	Q-PV588	C	G	C	G
2890731	3022690	Q-PV588	T	C	T	C
2904343	3036302	Q-PV374	C	G	C	G	rs1002641002
7554412	7686371	Q-PV404	T	G	T	G
7626845	7758804	Q-PV404	C	T	C	T
7806822	7938781	Q-PV383	A	C	A	C
7973268	8105227	Q-FGC47478	T	C	T	C								FGC47478	unknown	unknown
7997659	8129618	Q-PV404	G	T	G	T
8000673	8132632	Q-PV383	A	C	A	C
8120150	8252109	Q-PV404	T	G	T	G
8156895	8288854	Q-PV404	C	T	C	T
8166093	8298052	Q-PV383	G	A	G	A
8283348	8415307	Q-PV374	A	G	A	G	rs1037053274
8291489	8423448	Q-FGC47478	C	T	C	T								FGC47482	unknown	unknown
8351853	8483812	Q-PV588	G	C	G	C
8372038	8503997	Q-PV374	T	A	T	A
8384596	8516555	Q-PV383	G	A	G	A
8401269	8533228	Q-PV393	C	A	C	A
8463287	8595246	Q-PV374	C	T	C	T
8491160	8623119	Q-PV404	C	G	C	G					C			SK1073	C-F3273	C2b2a*
8591360	8723319	Q-PV374	A	G	A	G
8617212	8749171	Q-PV374	G	T	G	T
8630153	8762112	Q-PV383	A	T	A	T
8654731	8786690	Q-FGC47478	C	T	C	T
8705283	8837242	Q-PV404	C	A	C	A
14641944	12530013	Q-PV588	G	A	G	A
14985468	12873536	Q-PV588	G	A	G	A
15014716	12902804	Q-SA01	C	T	C	T	rs970901266							SA01	Q-M3	Q1a2a1a1e
15273971	13162060	Q-PV588	C	T	C	T
15363681	13251801	Q-FGC47478	C	G	C	G								FGC47523	unknown	unknown
15411574	13299694	Q-PV374	C	A	C	A	rs1030186959
15571271	13459391	Q-FGC47478	T	C	T	C								FGC47527	unknown	unknown
15591087	13479207	Q-PV588	G	A	G	A
15623115	13511235	Q-PV383	C	T	C	T	rs759340441							S7524	not_listed	G2b1
15661180	13549300	Q-PV588	G	A	G	A
15799825	13687945	Q-PV404	G	T	G	T
15877728	13765848	Q-FGC47478	C	A	C	A								FGC47529	unknown	unknown
18628552	16516672	Q-PV404	A	T	A	T	rs1039623754
18646820	16534940	Q-PV404	C	T	C	T
18655174	16543294	Q-PV383	A	C	A	C
18657214	16545334	Q-PV404	C	G	C	G					J			ZS4554	J1_(not_listed)	J1_(not_listed)
18721384	16609504	Q-PV374	A	G	A	G	rs893840982
18803129	16691249	Q-FGC47478	T	G	T	G								FGC47547	unknown	unknown
18910148	16798268	Q-PV383	C	T	C	T
18924970	16813090	Q-PV374	T	C	T	C
18960673	16848793	Q-PV588	A	G	A	G
18983629	16871749	Q-PV383	A	T	A	T
19110296	16998416	Q-PV404	C	T	C	T
19255909	17144029	Q-PV383	G	C	G	C
19269513	17157633	Q-PV383	A	G	A	G
19276870	17164990	Q-PV404	A	G	A	G
19335887	17224007	Q-PV404	G	A	G	A
19470179	17358299	Q-FGC47478	G	T	G	T								FGC47555	unknown	unknown
19497024	17385144	Q-PV588	G	C	G	C
19549514	17437634	Q-PV588	G	A	G	A
2710050	2842009	Q-Z35911	A	G	A	G	rs900395423							Z35911	Q	Q
2794474	2926433	Q-PV433	C	G	C	G
2804497	2936456	Q-Z35911	T	C	T	C
2846143	2978102	Q-PV288	T	G	T	G
2848191	2980150	Q-PV365	C	T	C	T
7556144	7688103	Q-PV365	A	G	A	G
7629452	7761411	Q-PV246	T	C	T	C
7696578	7828537	Q-PV600	A	T	A	T
7792181	7924140	Q-PV600	G	A	G	A
7852249	7984208	Q-Z35911	A	T	A	T
7921655	8053614	Q-PV288	G	T	G	T
7994990	8126949	Q-PV288	C	G	C	G
8041910	8173869	Q-Z35911	G	A	G	A
8106997	8238956	Q-PV600	G	A	G	A
8287742	8419701	Q-PV288	A	C	A	C
8351130	8483089	Q-PV600	A	C	A	C
8377738	8509697	Q-PV600	C	T	C	T
8382559	8514518	Q-Z35911	C	T	C	T	rs912525420
8403224	8535183	Q-PV202	A	G	A	G
8460562	8592521	Q-PV246	T	C	T	C
8482549	8614508	Q-PV433	G	C	G	C					D			Z41210,BY12743	D,unknown	D,unknown
8483877	8615836	Q-PV365	G	A	G	A	rs1010014956
8502521	8634480	Q-PV246	G	T	G	T
8525150	8657109	Q-PV365	C	G	C	G	rs928833569
8531408	8663367	Q-Z35911	C	T	C	T	rs960602404
8542411	8674370	Q-PV600	T	A	T	A
8561488	8693447	Q-PV365	A	T	A	T
8575170	8707129	Q-Z35911	C	T	C	T
8612157	8744116	Q-PV202	C	T	C	T
8647419	8779378	Q-PV246	C	A	C	A
8654712	8786671	Q-PV288	T	C	T	C
8662293	8794252	Q-PV600	G	T	G	T
8724912	8856871	Q-PV600	G	A	G	A
8726983	8858942	Q-PV600	T	G	T	G
14711610	12599677	Q-Z35911	C	T	C	T
14884201	12772267	Q-PV288	T	C	T	C
14896020	12784086	Q-PV288	A	G	A	G	rs570291950	CTS3402	.		R			S3361,V2670,CTS3402	AprroxR-Z280,unknown	R1a1a1b1a2b3,unknown
15258087	13146171	Q-PV246	G	A	G	A
15326474	13214592	Q-PV600	T	C	T	C
15567227	13455347	Q-PV288	C	G	C	G	rs1031562796
15575745	13463865	Q-PV246	G	A	G	A
15703832	13591952	Q-Z35911	G	A	G	A
15767485	13655605	Q-PV246	C	T	C	T
15812546	13700666	Q-PV288	G	A	G	A
15819231	13707351	Q-PV365	T	G	T	G	rs941464788
15848646	13736766	Q-PV600	C	T	C	T
15848649	13736769	Q-PV600	A	G	A	G
15863535	13751655	Q-PV365	G	A	G	A
15901000	13789120	Q-PV600	C	A	C	A
18589587	16477707	Q-Z35911	T	C	T	C
18592235	16480355	Q-Z35911	T	C	T	C					O			F2782	O3__s	not_listed
18612209	16500329	Q-Z35911	T	C	T	C
18718084	16606204	Q-PV246	A	C	A	C
18721705	16609825	Q-PV288	A	G	A	G
18835942	16724062	Q-PV600	G	A	G	A
18838024	16726144	Q-PV246	A	G	A	G
18910038	16798158	Q-PV288	A	G	A	G					R			BY1472,A7385	R1b,unknown	R1b,unknown
18966765	16854885	Q-PV365	C	A	C	A	rs997746446
19091739	16979859	Q-PV246	C	T	C	T
19111799	16999919	Q-PV246	C	T	C	T
19165291	17053411	Q-PV365	T	G	T	G
19170794	17058914	Q-PV288	C	T	C	T	rs1028147703
19181149	17069269	Q-PV246	C	T	C	T
19181423	17069543	Q-PV600	A	C	A	C
19202488	17090608	Q-PV600	C	A	C	A
19205699	17093819	Q-PV600	T	C	T	C
19228511	17116631	Q-PV246	C	T	C	T
19234800	17122920	Q-PV600	C	T	C	T
19295315	17183435	Q-PV246	A	C	A	C
19383320	17271440	Q-PV288	G	A	G	A	rs779499876				J			FGC8812	J1-L222	J1c_(not_listed)
Recurrent Y-positions (GRCh37/hg19) inside Hg Q, not used for the analyses	Y-Position (GRCh38/hg38)	Tree branch	Reference allele	Alternative allele	Ancestral allele	Derived allele	rs# (dbSNP build 150)	Previous marker name (Karmin et al. 2015)	Karmin alternative name	Previous marker name (Battaglia et al. 2013)	Recurrent in Hgs	Yfull marker	Yfull HG	Ybrowse marker	Ybrowse Hg	Ybrowse Hg ISOGG
7547543	7679502	Q-	C	T	C	T	rs753537787				Q			ZS12294	J1	J1
7646831	7778790	Q-	G	A	G	A		F745_eq			Q			Z36006,BZ95	Q,Q-Y11241*	Q
7651753	7783712	Q-	G	C	G	C	rs549960110				Q			M3961	unknown	unknown
7651776	7783735	Q-	T	G	T	G	rs73614815				Q
7651836	7783795	Q-	A	G	A	G	rs569956632				Q			M4998	unknown	unknown
15724243	13612363	Q-	G	A	G	A					Q
18719471	16607591	Q-	C	T	C	T					Q
2764473	2896432	Q-	C	T	C	T		B34_eq			Q			Z35702	Q1a-M3*	Q1a2a1a1b1~
18939322	16827442	Q-	C	A	C	A		B34_eq			Q			A15312	Q1a-M3*	Q1a2a1a1b1~
2824737	2956696	Q-	G	C	G	C	rs1037633123				Q			S8362	not_listed	not_listed
18724337	16612457	Q-	G	A	G	A					Q			BZ3598
8353655	8485614	Q-	A	C	A	C	rs894544163				Q
8160108	8292067	Q-PV13	C	T	C	T					Q
Y-positions (GRCh37/hg19) outside the regions considered for the analyses; used only for the phylogenetic reconstruction	Y-Position (GRCh38/hg38)	Tree branch	Reference allele	Alternative allele	Ancestral allele	Derived allele	rs# (dbSNP build 150)	Previous marker name (Karmin et al. 2015)	Karmin alternative name	Previous marker name (Battaglia et al. 2013)	Recurrent in Hgs	Yfull marker	Yfull HG	Ybrowse marker	Ybrowse Hg	Ybrowse Hg ISOGG
15202609	13090695	Q-	G	A	G	A
23391298	21229412	Q-	T	G	T	G		M3_eq	CTS11969_M930
15755640	13643760	Q-	G	A	G	A		B34_eq
14389497	12268793	Q-	C	T	C	T		M848	CTS2610
23081524	20919638	Q-	G	A	G	A		M825_eq	CTS11357_M925
6990247	7122206	Q-	G	T	G	T		M825	CTS748
16324994	14213114	Q-	A	G	A	G
6979847	7111806	Q-	A	C	A	C		B42
16704121	14592241	Q-	G	C	G	C
6662951	6794910	Q-	C	T	C	T		B40_eq
9413496	9575887	Q-	C	A	C	A
21945978	19784092	Q-	A	G	A	G
15014608-15014610	12902696-12902698	Q-	TAC	-	TAC	-				M557
7676804	7808763	Q-	G	A	G	A		Y805_eq
18647780	16535900	Q-	G	A	G	A		Y805_eq
14242403	12121697	Q-	G	A	G	A
15014716	12902804	Q-SA01	C	T	C	T	rs970901266			SA01				SA01	Q-M3	Q1a2a1a1e
2887379	3019338	Q-	A	-	A	-				L191
17719324	15607444	Q-	G	A	G	A		B28_eq
4287008	4418967	Q-	C	T	C	T
22517174	20355288	Q-	G	T	G	T
22621254	20459368	Q-	G	T	G	T
15326406	13214524	Q-	C	T	C	T
14820439	12708506	Q-	A	G	A	G
8714931	8846890	Q-	G	A	G	A
Note:
* Scozzari R, Massaia A, Trombetta B, Bellusci G, Myres NM, Novelletto A, Cruciani F. 2014. An unbiased resource of novel SNP markers provides a new chronology for the human Y chromosome and reveals a deep phylogenetic structure in Africa. Genome Res 24: 535-544.
