# Supplementary material for: Analysis of the human Y-chromosome haplogroup Q characterizes ancient population movements in Eurasia and the Americas
Source: BMC Biol. 2019 Jan 24;17:3. doi: 10.1186/s12915-018-0622-4 (PMC6345020; doi:10.1186/s12915-018-0622-4)
Supplement: Supplementary file 4 — Table S3. List of mutations in protein-coding regions of Y-chromosome genes. (XLSX 9 kb) [file 12915_2018_622_MOESM4_ESM.xlsx]

## Sheet: Table S3
Table S3. List of mutations in protein coding regions of Y-chromosome genes.
Y-position (GRCh37/hg19)	Gene	Reference allele	Alternative allele	Class of variant	Amino acid change	PolyPhen2 score	PolyPhen2 prediction	dbSNP147
2713747	RPS4Y1	G	A	missense_variant	R108H	0.022	Benign	rs371275103
2829444	ZFY	A	G	missense_variant	M131V	0.001	Benign	rs72625387
14870505	USP9Y	G	T	missense_variant	V567L	0.995	Probably damaging	rs561380327
14887499	USP9Y	A	T	missense_variant	Q809L	0.283	Benign	-
14889974	USP9Y	C	T	synonymous_variant	887L	-	-	rs34601266
15447713	UTY	G	A	missense_variant	T758I	0.317	Benign	-
