# Supplementary material for: Analysis of the human Y-chromosome haplogroup Q characterizes ancient population movements in Eurasia and the Americas
Source: BMC Biol. 2019 Jan 24;17:3. doi: 10.1186/s12915-018-0622-4 (PMC6345020; doi:10.1186/s12915-018-0622-4)
Supplement: Supplementary file 6 — Table S4. Haplogroup signature markers analysed in the present study. (XLSX 14 kb) [file 12915_2018_622_MOESM6_ESM.xlsx]

## Sheet: Table S4
Table S4. Haplogroup signature markers analysed in the present study.
Marker name	Hg Q branch	Nucleotide change	Forward_Primer 5'->3'	Reverse_Primer 5'->3'	Amplicon size (bp)	Amplicon SNP position (bp)	Analysis	Primer references
B37	Q-Z5907	A->G	gaaagaggctttaagtcaacaacag	tttatttcattgtagaccaagaagttg	433	249	RFLP	This work
Z35561	Q-B43	A->G	tgcacactgtgtagcccttc	ggacaaatgcgtgtccttaaa	212	128	RFLP	This work
B50	Q-B50	C->A	tatagcatggcggggagtag	ccactgagcatctgtggaag	356	178	SEQ	This work
CTS11445	Q-CTS1002	G->A	agcaaagctgagatagtggaaa	tgtagaggggagaacaaatgat	300	115	RFLP	This work
CTS2731	Q-CTS2731	A->G	caggatcttgccatgttgct	aaataaacgaccctcagtcattg	363	187	RFLP	This work
CTS4000	Q-CTS4000	C->T	ctgctgatgctctctgttgc	tgggccatatagtgagactctg	380	199	RFLP	This work
M924	Q-CTS748	C->A	tgcaaaccctctccttctgg	ttgctggcctaagttcctca	186	87	RFLP	This work
L330	Q-L330	T->C	tgggtggtagagaggaatgg	tgatttgttccggacacttg	519	340	SEQ	Battaglia et al., 2013
L713	Q-L713	A->C	cttgggctgtgggacaac	tgacaatgaaacactgggattt	177	126	RFLP	This work
M1107	Q-M1107	G->A	tttttgagacagttttcctcttg	tgactaagaacaggttatgataggg	442	257	RFLP	Ybrowse
M378	Q-M378	A->G	tatgcatttgttgagtatatgtc	gttctgaatgaaagttcaaacg	326	114	DHPLC	Sengupta et al., 2006
Y753	Q-M848	G->A	atcactatcatggccgcagt	agcataattcccctgctcct	226	112	RFLP	This work
M925	Q-M925	G->A	gccttgaagacaatttgact(c)t	tgctatttttgaagtaactatgtgca	197	22	RFLP	This work
L301	Q-L301	T->C	ttggcatccctttaactcttg	aattcggaggtctttggttg	449	283	RFLP	YSEQ DNA Origins Project
Y2139	Q-L245	G->T	tcaaacaggaatatttaagtccacc	tttctcagccaagagaaggg	391	278	SEQ	YSEQ DNA Origins Project
Y2269	Q-Y2250	A->T	atttgtgtcacgaggtcatgg	ccctggccagtcagaaaag	385	188	RFLP	YSEQ DNA Origins Project
Y26467	Q-Y26467	C->T	gcagatggtctagtggctct	gcatcaagtcccagcatcag	387	249	SEQ	This work
Y12421	Q-Y12421	C->T	ccaacgaggctgcaggtc	atgttacttatcagagttaaggtctgtgtg	291	254	RFLP	This work
Y26547	Q-Y26547	G->C	aagcatgagccaccatatcc	cctggtgccttacttaatttgg	219	173	SEQ	This work
Y4273	Q-Y4273	C->A	actcagtttctcgcaacagc	gggtctgatttcctggggta	276	134	SEQ	This work
Y4303	Q-Y4303	G->A	aacccagacaaggaattcaga	cccaatgtgagaacctggat	217	104	RFLP	This work
Y792	Q-Y780	C->A	tcacaatgacccttttgtgc	tttatgaacgcctagctgacac	598	258	RFLP	This work
Y805	Q-Y805	G->A	aaaataaagggatggaggaacatac	tgcagatagcattgttttcttaatg	443	119	SEQ	This work
YP1102	Q-YP1102	T->C	tcaattgcaaaaggatatttcaac	cccagaacagctctccacac	362	311	RFLP	This work
YP910	Q-YP910	T->C	gcctgcccatctctttacat	cattgtctcaccatggcaac	360	184	RFLP	This work
BZ1021	Q-BZ1716	G->C	tccacaaaaaggttgggaga	cctcaattacagtcccaggaa	376	181	RFLP	This work
BZ1692	Q-M4743	T->A	ccaacgttgtacccaaattttc	aaacgttttaggttgattttgtttg	442	225	SEQ	This work
YP922	Q-YP919	G->A	gagcaacatcatctgggtactg	gtgatgtggcttttcaacctg	304	158	RFLP	This work
Z5906	Q-Z5906	A->C	tgatgtccctttgggctatc	aatggcacaaaaggagttgc	395	288	SEQ	This work
PV193	Q-PV193	G->T	gtcttctctcagccccatct	agcagctttggatggggata	222	33	SEQ	This work
Z5907	Q-Z5907	G->A	ctattccttccatcgtctgcc	acaaacagcatgcattctgg	372	111	SEQ	This work
Z5908	Q-Z5908	T->C	agtaatttgcctgcctcagc	ggaatccttccaatatctcatgg	436	333	RFLP	This work
Z5910	Q-Z5910	T->C	ggcagagaagttttgttcttgg	aggggatggacaaatcacac	407	256	RFLP	This work
Z19326	Q-Z19325	G->T	acttggggtggaaagagacc	aaccatggggaacacaggt	280	166	RFLP	This work
PV393	Q-PV393	C->A	tgcttccaattttatccttgc	tgggaagcctttagtgcaaa	297	151	SEQ	This work
Z5911	Q-Z5911	G->A	ctaacatggattcagataacttcctg	tcagctgatctgtgttttcctc	402	58	SEQ	This work
Z5915	Q-Z5915	C->A	aaaatgtgcttattcccttttctg	ccctgctctacaaggattgc	420	228	RFLP	This work
Z35921	Q-Z35921	T->C	tttcagtgaacttagtttgcagtatt	tgaatgtgtttcagtttttctgg	357	168	SEQ	This work
M944	Q-Z780	C->T	cttcagtgaggttggcttcc	cccctcaaagtgtaaatctgc	403	187	RFLP	This work
Z781	Q-Z781	C->T	ggagtacaagcaatgttcaatgag	cactgtcaggttttaatgactcga	419	348	SEQ	This work
Z19290	Q-Z782	A->G	gagtttccaaaatggttcctg	cataggttgtttgggccatt	437	170	RFLP	This work
References
Battaglia V, Grugni V, Perego UA, Angerhofer N, Gomez-Palmieri JE, Woodward SR, Achilli A, Myres N, Torroni A, Semino O. 2013. The first peopling of South America: new evidence from Y-chromosome haplogroup Q. PLoS One 8:e71390.
Sengupta S, Zhivotovsky LA, King R, Mehdi SQ, Edmonds CA, Chow CE, Lin AA, Mitra M, Sil SK, Ramesh A, et al. 2006. Polarity and temporality of high-resolution y-chromosome distributions in India identify both indigenous and exogenous expansions and reveal minor genetic influence of Central Asian pastoralists. Am J Hum Genet 78:202-221.
YSEQ DNA Origins Project: www.yseq.net
