# Supplementary material for: Analysis of the human Y-chromosome haplogroup Q characterizes ancient population movements in Eurasia and the Americas
Source: BMC Biol. 2019 Jan 24;17:3. doi: 10.1186/s12915-018-0622-4 (PMC6345020; doi:10.1186/s12915-018-0622-4)
Supplement: Supplementary file 7 — Table S5. Sub-haplogroup classification of Y chromosomes belonging to Q samples analysed in this study. (XLSX 15 kb) [file 12915_2018_622_MOESM7_ESM.xlsx]

## Sheet: Table S6
Table S5. Sub-haplogroup classification of Y chromosomes belonging to Q samples analysed in this study.
Country	Sub-haplogroup	Q-Y4303	Q-M848*	Q-CTS2731	Q-M925*	Q-CTS748*	Q-CTS1002	Q-Y12421	Q-B43	Q-Z5915	Q-Z5906	Q-CTS4000	Q-B37	Q-M557	Q-PV191	Q-Y780*	Q-Y805	Q-Z5908	Q-Z5910	Q-Z19325	Q-SA01	Q-Z35921	Q-Z780	Q-SA02	Q-Z781	Q-YP919	Q-BZ1716	Q-M4743	Q-L191	Q-Z782	Q-L330	Q-YP1102	Q-YP771	Q-L527	Q-B143	Q-M120	Q-M25	Q-L713	Q-M378	Q-BZ15	Q-L301	Q-L245	Q-YP745	Q-Y2209	Q-Y1150	Q-YP4500	Q-L53	Total	Q-M3(a)
Spain																																											3					3
Italy																																											2	1		1		4
Bulgaria																															1						1	1						2				5
Ukraine																																		1														1
Iraq																																					1						1	2				4
Iran																																				1	1	26	2		1	4	2		2	1		40
India																																														1		1
Nepal																																													1			1
Mongolia																															1	13	1			3	3										1	22
China																																				3												3
Siberia		2																																	3													5
Mexico		3		5		40	33	1				1						3		1			15		6	3	14	10	8	2																		145	34
Guatemala					1	1																																										2
Nicaragua																							1																									1
Costa Rica					1																																											1
Panama		1	1		3			21																1	1															1								29	8
Colombia																		1						1				1																				3	3
Ecuador													1																										1									2
Peru			4	1	1			1		5	3	16	5	7	5	9	3	15	2	7	6	2	6		9				1																			108	45
Bolivia			1								1	2	2					1												1																		8
Brazil		1	1						1																																							3	2
Chile			9									2	1																																			12	6
Argentina															1																																	1
Paraguay			1	1					1											1					1																							5
Uruguay																																																0
Total		7	17	7	6	41	33	23	2	5	4	21	9	7	6	9	3	20	2	9	6	2	22	2	17	3	14	11	9	3	2	13	1	1	3	7	6	27	3	1	1	4	8	5	3	3	1	409	99
Note:
(a) Samples present in Battaglia et al., 2013 but not sub-classified because exausted.
Battaglia V, Grugni V, Perego UA, Angerhofer N, Gomez-Palmieri JE, Woodward SR, Achilli A, Myres N, Torroni A, Semino O. 2013. The first peopling of South America: new evidence from Y-chromosome haplogroup Q. PLoS One 8:e71390.
[truncated: 1 more columns]
